# Supplementary material for: Tricking Arthrinium malaysianum into Producing Industrially Important Enzymes Under 2-Deoxy D-Glucose Treatment
Source: Front Microbiol. 2016 May 13;7:596. doi: 10.3389/fmicb.2016.00596 (PMC4865484; doi:10.3389/fmicb.2016.00596)
Supplement: Supplementary Table 1 — Parsed output of blast results of merged transcripts (control + treated) against Non Redundant database. [file DataSheet1.xlsx]

## Sheet: SupplementaryFile1
comp8276_c0_seq1 len=5700 path=[5627:0-1861 7489:1862-2819	similar to An18g02600	Aspergillus kawachii IFO 4308]comp8276_c0_seq2 len=5754 path=[5627:0-1861 11519:1862-1915	similar to An18g02600	Aspergillus kawachii IFO 4308]
comp8276_c0_seq3 len=5649 path=[5627:0-1861 7489:1862-2819	similar to An18g02600	Aspergillus kawachii IFO 4308]
comp8276_c0_seq4 len=5703 path=[5627:0-1861 11519:1862-1915	similar to An18g02600	Aspergillus kawachii IFO 4308]
comp8279_c0_seq1 len=6164 path=[1:0-855 857:856-5835	similar to An18g02600	Aspergillus kawachii IFO 4308]
comp8280_c0_seq1 len=1891 path=[1785:0-481 2267:482-551	putative gtpase activating protein	Neofusicoccum parvum UCRNP2]
comp8280_c0_seq3 len=556 path=[1785:0-481 2337:482-555]	putative gtpase activating protein	Neofusicoccum parvum UCRNP2]
comp8282_c0_seq1 len=1291 path=[1:0-124 126:125-405	CSM3 protein	Sordaria macrospora k-hell]
comp8282_c0_seq2 len=492 path=[1:0-124 126:125-405	Swi3-domain-containing protein	Wallemia sebi CBS 633.66]
comp8285_c0_seq1 len=3655 path=[1:0-1477 1479:1478-1559	peptidyl-prolyl cis-trans isomerase h, ppih,putative	Schistosoma
comp8285_c0_seq2 len=3573 path=[1:0-1477 1479:1478-1559	glucose-methanol-choline (gmc) oxidoreductase	Aspergillus oryzae
comp8285_c0_seq3 len=3491 path=[1:0-1477 1561:1478-2301	alcohol dehydrogenase	Pyrenophora tritici-repentis Pt-1C-BFP]
comp8285_c0_seq4 len=3655 path=[1:0-1477 1479:1478-1559	alcohol dehydrogenase	Pyrenophora tritici-repentis Pt-1C-BFP]
comp8285_c0_seq5 len=3573 path=[1:0-1477 1561:1478-2301	alcohol dehydrogenase	Pyrenophora tritici-repentis Pt-1C-BFP]
comp8285_c0_seq6 len=3573 path=[1:0-1477 1561:1478-2301	alcohol dehydrogenase	Pyrenophora tritici-repentis Pt-1C-BFP]
comp8285_c0_seq7 len=3655 path=[1:0-1477 1561:1478-2301	alcohol dehydrogenase	Pyrenophora tritici-repentis Pt-1C-BFP]
comp8285_c0_seq8 len=3737 path=[1:0-1477 1479:1478-1559	GMC oxidoreductase	Glomerella graminicola M1.001]
comp8287_c0_seq1 len=6519 path=[1:0-3359 3361:3360-4231	glucose-methanol-choline (gmc) oxidoreductase, putative	Aspergillus
comp8288_c0_seq1 len=2683 path=[1:0-2039 5936:2040-2059	G protein alpha subunit	Rosellinia necatrix]
comp8288_c0_seq2 len=2836 path=[1:0-2039 5936:2040-2059	G protein alpha subunit	Rosellinia necatrix]
comp8288_c0_seq3 len=2898 path=[1:0-2039 5936:2040-2059	MAGC	Magnaporthe grisea]
comp8288_c0_seq4 len=2663 path=[1:0-2039 5956:2040-2040	G protein alpha subunit 2	Verticillium dahliae]
comp8289_c0_seq1 len=4222 path=[10703:0-4221]	Serine/threonine-protein kinase ppk30	Fusarium oxysporum f. sp.
comp8289_c1_seq1 len=2342 path=[5352:0-2341]	YALI0E22847p	Yarrowia lipolytica]
comp8290_c0_seq1 len=2679 path=[2657:0-283 2941:284-371	endoplasmic reticulum and nuclear membrane proteinc	Colletotrichum
comp8290_c0_seq2 len=2845 path=[2657:0-283 2941:284-371	endoplasmic reticulum and nuclear membrane proteinc	Colletotrichum
comp8291_c0_seq1 len=2646 path=[1:0-569 571:570-2645]	protein NPL4	Uncinocarpus reesii 1704]
comp8291_c0_seq2 len=2704 path=[1:0-569 5399:570-627	RNI-like protein	Mycosphaerella populorum SO2202]
comp8294_c0_seq1 len=2147 path=[2125:0-38 2164:39-71	RNI-like protein	Mycosphaerella populorum SO2202]
comp8296_c0_seq1 len=1425 path=[3378:0-41 3420:42-117	predicted protein	Nectria haematococca mpVI 77-13-4]
comp8296_c0_seq2 len=1646 path=[1624:0-351 1976:352-1645]	predicted protein	Nectria haematococca mpVI 77-13-4]
comp8301_c0_seq1 len=8271 path=[8249:0-6786 15036:6787-6958	predicted protein	Trichoderma reesei QM6a]
comp8301_c0_seq2 len=8099 path=[8249:0-6786 15208:6787-8098]	molybdopterin cofactor biosynthetic protein	Ajellomyces capsulatus
comp8306_c0_seq1 len=2378 path=[2274:0-1117 3392:1118-2377]	molybdenum cofactor biosynthesis protein 1 isoform a	Bos taurus]
comp8306_c0_seq2 len=2490 path=[2274:0-1117 4568:1118-1229	molybdenum cofactor biosynthesis protein 1 isoform a	Bos taurus]
comp8307_c0_seq2 len=1706 path=[2286:0-294 2581:295-1675	siderochrome-iron transporter	Grosmannia clavigera kw1407]
comp8307_c0_seq4 len=1777 path=[2286:0-294 4688:295-365	siderochrome-iron transporter MirC	Neosartorya fischeri NRRL 181]
comp8309_c0_seq1 len=2556 path=[1:0-2488 2491:2489-2555]	beta-glucosidase A	Magnaporthe oryzae Y34]
comp8313_c0_seq3 len=501 path=[2981:0-93 2597:94-500]	transesterase (LovD), putative	Talaromyces stipitatus ATCC 10500]
comp8314_c0_seq1 len=2574 path=[1:0-348 350:349-812	transesterase (LovD), putative	Talaromyces stipitatus ATCC 10500]
comp8316_c0_seq1 len=1566 path=[1:0-1386 1388:1387-1466	putative glycosyl transferase protein	Togninia minima UCRPA7]
comp8316_c0_seq2 len=2178 path=[1:0-1386 1388:1387-1466	glycosyl transferase family protein	Marssonina brunnea f. sp.
comp8317_c0_seq1 len=2164 path=[2142:0-76 2273:77-183	sesB-related regulatory protein	Aspergillus oryzae RIB40]
comp8317_c0_seq2 len=1989 path=[2142:0-76 2273:77-183	sesB-related regulatory protein	Aspergillus oryzae RIB40]
comp8317_c0_seq3 len=2164 path=[2142:0-76 2219:77-130	sesB-related regulatory protein	Aspergillus oryzae RIB40]
comp8317_c0_seq4 len=2110 path=[2142:0-76 2273:77-183	sesB-related regulatory protein	Aspergillus oryzae RIB40]
comp8317_c0_seq5 len=2043 path=[2142:0-76 2219:77-130	sesB-related regulatory protein	Aspergillus oryzae RIB40]
comp8317_c0_seq6 len=2218 path=[2142:0-76 2219:77-130	sesB-related regulatory protein	Aspergillus oryzae RIB40]
comp8317_c0_seq7 len=1935 path=[2142:0-76 2273:77-183	sesB-related regulatory protein	Aspergillus oryzae RIB40]
comp8317_c0_seq8 len=1989 path=[2142:0-76 2219:77-130	sesB-related regulatory protein	Aspergillus oryzae RIB40]
comp8319_c0_seq3 len=1250 path=[2857:0-82 4244:83-137	SesB	Ajellomyces dermatitidis SLH14081]
comp8319_c0_seq4 len=1320 path=[2857:0-82 4244:83-137	SesB	Ajellomyces dermatitidis SLH14081]
comp8320_c0_seq1 len=3078 path=[3056:0-2246 8934:2247-2248	SesB	Ajellomyces dermatitidis SLH14081]
comp8321_c0_seq1 len=3115 path=[3093:0-696 3790:697-2539	SesB	Ajellomyces dermatitidis SLH14081]
comp8321_c0_seq2 len=3188 path=[3093:0-696 7068:697-769	SesB	Ajellomyces dermatitidis SLH14081]
comp8323_c1_seq1 len=875 path=[853:0-874]	Zn2/Cys6 DNA-binding protein	Glarea lozoyensis ATCC 20868]
comp8324_c0_seq1 len=2015 path=[1893:0-331 2225:332-786	O-methyltransferase, putative	Talaromyces marneffei ATCC 18224]
comp8324_c0_seq2 len=1460 path=[1893:0-331 4155:332-332	O-methyltransferase, putative	Talaromyces marneffei ATCC 18224]
comp8324_c0_seq3 len=1915 path=[1893:0-331 2225:332-786	hydroxyindole O-methyltransferase, putative	Talaromyces stipitatus
comp8325_c0_seq1 len=1049 path=[1:0-392 394:393-419	Pc18g06010	Penicillium chrysogenum Wisconsin 54-1255]
comp8325_c0_seq2 len=1081 path=[4209:0-43 394:44-70	Pc18g06010	Penicillium chrysogenum Wisconsin 54-1255]
comp8328_c0_seq1 len=4490 path=[4391:0-3959 8902:3960-4036	phenylalanyl-tRNA synthetase	Colletotrichum higginsianum]
comp8329_c0_seq1 len=3312 path=[3290:0-473 3764:474-526	related to jacalin-like lectin domain-containing protein	Fusarium
comp8330_c0_seq1 len=3877 path=[17481:0-367 12230:368-2330	putative zinc metalloproteinase protein	Botryotinia fuckeliana
comp8330_c0_seq2 len=4152 path=[4364:0-2839 7204:2840-2865	Ncp1-like protein	Beauveria bassiana ARSEF 2860]
comp8330_c0_seq3 len=4418 path=[11321:0-908 12230:909-2871	uncharacterized protein CPUR_01129	Claviceps purpurea 20.1]
comp8331_c0_seq1 len=1382 path=[1:0-664 666:665-1275	Ncp1-like protein	Beauveria bassiana ARSEF 2860]
comp8331_c0_seq2 len=1739 path=[1:0-664 666:665-1275	Ncp1-like protein	Beauveria bassiana ARSEF 2860]
comp8335_c1_seq1 len=231 path=[163:0-137 301:138-146	TAK1-binding protein 3, isoform CRA_b	Homo sapiens]
comp8335_c1_seq2 len=233 path=[163:0-137 301:138-146	hCG1979495	Homo sapiens]
comp8336_c0_seq1 len=4474 path=[4381:0-555 4937:556-1808	tyrosyl-dna phosphodiesterase	Colletotrichum orbiculare MAFF 240422]
comp8336_c0_seq2 len=4403 path=[4381:0-555 4937:556-1808	tyrosyl-dna phosphodiesterase	Colletotrichum orbiculare MAFF 240422]
comp8336_c0_seq3 len=652 path=[4381:0-555 8968:556-651]	tyrosyl-DNA phosphodiesterase	Verticillium dahliae VdLs.17]
comp8337_c0_seq1 len=4852 path=[1:0-4364 4366:4365-4851]	putative tyrosyl-dna phosphodiesterase protein	Botryotinia
comp8338_c0_seq1 len=2736 path=[1:0-2675 14156:2676-2735]	predicted protein	Trichoderma reesei QM6a]
comp8338_c0_seq2 len=7046 path=[1:0-2675 2677:2676-3728	MCM2/3/5 family protein	Colletotrichum higginsianum]
comp8338_c0_seq3 len=7055 path=[1:0-2675 2677:2676-3728	MCM2/3/5 family protein	Colletotrichum higginsianum]
comp8339_c0_seq1 len=343 path=[381:0-114 496:115-190	glycoside hydrolase family 2 protein	Aspergillus niger CBS 513.88]
comp8339_c0_seq2 len=348 path=[1759:0-59 496:60-135	glycoside hydrolase family 2 protein	Aspergillus niger CBS 513.88]
comp8339_c1_seq1 len=547 path=[1944:0-300 1179:301-376	glycoside hydrolase family 2 protein	Aspergillus niger CBS 513.88]
comp8339_c1_seq2 len=370 path=[1108:0-70 1179:71-146	putative carbohydrate esterase family 15 protein	Eutypa lata
comp8342_c0_seq1 len=5528 path=[5424:0-3040 10975:3041-3122	putative carbohydrate esterase family 15 protein	Eutypa lata
comp8342_c0_seq2 len=5446 path=[5424:0-3040 8465:3041-5445]	predicted protein	Trichoderma reesei QM6a]
comp8343_c0_seq1 len=1903 path=[1804:0-580 3928:581-591	leucine carboxyl methyltransferase 1	Magnaporthe oryzae 70-15]
comp8343_c0_seq2 len=1837 path=[1804:0-580 3928:581-591	leucine carboxyl methyltransferase 1	Magnaporthe oryzae 70-15]
comp8343_c0_seq3 len=1826 path=[1804:0-580 2385:581-637	leucine carboxyl methyltransferase 1	Magnaporthe oryzae 70-15]
comp8343_c0_seq4 len=1769 path=[1804:0-580 2442:581-1768]	leucine carboxyl methyltransferase 1	Magnaporthe oryzae 70-15]
comp8345_c0_seq1 len=3119 path=[3:0-915 919:916-962	leucine carboxyl methyltransferase 1	Magnaporthe oryzae 70-15]
comp8345_c0_seq2 len=3060 path=[3:0-915 919:916-962	glycoside hydrolase family 7	Flammulina velutipes]
comp8345_c0_seq3 len=3013 path=[3:0-915 966:916-998	glycoside hydrolase family 7	Flammulina velutipes]
comp8346_c0_seq1 len=3451 path=[1:0-490 492:491-753	glycoside hydrolase family 7	Flammulina velutipes]
comp8346_c0_seq3 len=3515 path=[1:0-490 492:491-753	putative LAS1 protein	Metarhizium anisopliae ARSEF 23]
comp8347_c0_seq1 len=2038 path=[2016:0-198 2215:199-1017	DNA repair protein REV1	Rattus norvegicus]
comp8348_c0_seq2 len=4833 path=[5278:0-4809 10707:4810-4832]	C6 transcription factor	Colletotrichum gloeosporioides Nara gc5]
comp8348_c0_seq3 len=4855 path=[5278:0-4809 10615:4810-4819	C6 transcription factor	Ajellomyces dermatitidis ER-3]
comp8349_c1_seq1 len=6372 path=[1:0-6157 18366:6158-6371]	DNAJ domain-containing protein	Verticillium dahliae VdLs.17]
comp8349_c1_seq2 len=7147 path=[1:0-6157 6159:6158-7146]	DNAJ domain-containing protein	Verticillium dahliae VdLs.17]
comp8351_c0_seq1 len=2685 path=[3439:0-478 3980:479-2547	single-stranded-dna-specific exonuclease	Colletotrichum
comp8351_c0_seq2 len=3399 path=[3439:0-478 3980:479-2547	DHH family protein	Glomerella graminicola M1.001]
comp8351_c0_seq4 len=3461 path=[3439:0-478 3918:479-540	single-stranded-dna-specific exonuclease	Colletotrichum
comp8351_c0_seq5 len=2747 path=[3439:0-478 3918:479-540	single-stranded-dna-specific exonuclease	Colletotrichum
comp8352_c0_seq1 len=2948 path=[5989:0-2930 8988:2931-2947]	single-stranded-dna-specific exonuclease	Colletotrichum
comp8352_c0_seq2 len=2997 path=[1:0-2949 2951:2950-2996]	cytochrome P450 52E2	Magnaporthe oryzae 70-15]
comp8352_c0_seq3 len=3039 path=[5989:0-2930 8920:2931-2998	putative cytochrome p450 family protein	Neofusicoccum parvum UCRNP2]
comp8354_c1_seq1 len=3858 path=[6602:0-2996 9749:2997-3600	SET domain protein	Cordyceps militaris CM01]
comp8355_c0_seq1 len=917 path=[895:0-64 960:65-163 1059:164-308	SET domain protein	Cordyceps militaris CM01]
comp8355_c0_seq2 len=938 path=[895:0-64 1059:65-209	putative carbohydrate-binding module family 1 protein	Togninia
comp8355_c0_seq3 len=970 path=[895:0-64 960:65-163 1059:164-308	Cellulose-binding protein	Glarea lozoyensis ATCC 20868]
comp8355_c0_seq4 len=818 path=[895:0-64 1059:65-209	putative carbohydrate-binding module family 1 protein	Togninia
comp8355_c0_seq5 len=984 path=[895:0-64 960:65-163 1059:164-308	putative carbohydrate-binding module family 1 protein	Togninia
comp8355_c0_seq6 len=1037 path=[895:0-64 960:65-163	Cellulose-binding protein	Glarea lozoyensis ATCC 20868]
comp8355_c0_seq7 len=871 path=[895:0-64 1059:65-209	Cellulose-binding protein	Glarea lozoyensis ATCC 20868]
comp8355_c0_seq8 len=885 path=[895:0-64 1059:65-209	putative carbohydrate-binding module family 1 protein	Togninia
comp8357_c0_seq1 len=2705 path=[2683:0-777 3461:778-1934	peptidase family M20/M25/M40	Colletotrichum higginsianum]
comp8357_c0_seq2 len=2022 path=[5460:0-94 3461:95-1251	vacuolar carboxypeptidase	Colletotrichum orbiculare MAFF 240422]
comp8359_c0_seq1 len=336 path=[314:0-335]	related to polysaccharide synthase Cps1	Fusarium fujikuroi IMI
comp8359_c1_seq1 len=410 path=[1014:0-59 1074:60-297	polysaccharide synthase Cps1	Ajellomyces dermatitidis SLH14081]
comp8359_c1_seq2 len=490 path=[1014:0-59 1074:60-297	glycosyltransferase family 2 protein, partial	Dothistroma
comp8362_c0_seq1 len=2788 path=[5315:0-184 5500:185-235	dehydratase	Glomerella graminicola M1.001]
comp8362_c0_seq2 len=2737 path=[5315:0-184 5551:185-360	dehydratase	Glomerella graminicola M1.001]
comp8365_c0_seq1 len=1236 path=[1:0-1235]	Carboxypeptidase Y	Taphrina deformans PYCC 5710]
comp8365_c1_seq1 len=2554 path=[5313:0-2307 7621:2308-2336	Carboxypeptidase Y	Taphrina deformans PYCC 5710]
comp8365_c1_seq2 len=1816 path=[7621:0-28 7650:29-1815]	alpha/beta-Hydrolase	Glarea lozoyensis ATCC 20868]
comp8367_c0_seq2 len=2600 path=[4539:0-2517 7057:2518-2599]	alpha/beta-Hydrolase	Glarea lozoyensis ATCC 20868]
comp8368_c0_seq1 len=2455 path=[2433:0-2175 4609:2176-2268	cytosolic fe-s cluster assembly factor nbp35	Ophiostoma piceae UAMH
comp8372_c0_seq1 len=1892 path=[6546:0-72 4677:73-1891]	cytosolic Fe-S cluster assembly factor NUBP1	Mus musculus]
comp8372_c0_seq2 len=3259 path=[3237:0-740 3978:741-1338	COPII-coated vesicle protein	Trichophyton tonsurans CBS 112818]
comp8375_c0_seq1 len=857 path=[1172:0-305 1815:306-856]	COPII-coated vesicle protein	Trichophyton rubrum CBS 118892]
comp8375_c0_seq3 len=1194 path=[1172:0-305 1478:306-392	GMP synthase	Rickettsiella grylli]
comp8377_c0_seq1 len=4125 path=[1:0-3590 3592:3591-3789	cutinase transcription factor 1 beta	Verticillium alfalfae VaMs.102]
comp8383_c0_seq1 len=2795 path=[3861:0-220 4082:221-1029	probable CUTINASE TRANSCRIPTION FACTOR 1 BETA	Neurospora crassa]
comp8383_c0_seq2 len=1926 path=[1:0-160 162:161-626	XAP5 domain-containing protein	Beauveria bassiana ARSEF 2860]
comp8384_c0_seq1 len=7227 path=[7205:0-1943 9149:1944-2320	autophagy-related protein 11	Colletotrichum gloeosporioides Nara
comp8384_c0_seq2 len=7129 path=[7205:0-1943 9149:1944-2320	autophagy-related protein 11	Colletotrichum gloeosporioides Nara
comp8386_c0_seq2 len=3153 path=[5233:0-350 5652:351-578	putative fructose-bisphosphate aldolase protein	Eutypa lata UCREL1]
comp8386_c0_seq4 len=3221 path=[5233:0-350 5584:351-418	putative fructose-bisphosphate aldolase protein	Eutypa lata UCREL1]
comp8386_c0_seq5 len=2782 path=[6938:0-7 2633:8-207	putative fructose-bisphosphate aldolase protein	Eutypa lata UCREL1]
comp8387_c0_seq1 len=626 path=[1190:0-235 1426:236-568	putative ef-hand calcium-binding domain protein	Neofusicoccum
comp8387_c0_seq2 len=1212 path=[1190:0-235 1426:236-568	putative ef-hand calcium-binding domain protein	Neofusicoccum
comp8387_c0_seq3 len=1261 path=[1190:0-235 1426:236-568	putative ef-hand calcium-binding domain protein	Neofusicoccum
comp8388_c0_seq1 len=1688 path=[1790:0-144 1935:145-201	Protein kinase-like domain	Cordyceps militaris CM01]
comp8388_c0_seq2 len=1755 path=[1790:0-144 1992:145-828	Protein kinase-like domain	Cordyceps militaris CM01]
comp8388_c0_seq3 len=969 path=[3619:0-42 2676:43-431	Protein kinase-like domain	Cordyceps militaris CM01]
comp8389_c0_seq3 len=3680 path=[11484:0-0 11485:1-21	Protein kinase-like domain	Cordyceps militaris CM01]
comp8389_c0_seq5 len=3898 path=[11484:0-0 11485:1-21	Protein kinase-like domain	Cordyceps militaris CM01]
comp8390_c0_seq1 len=3042 path=[2:0-1944 1947:1945-1991	Protein kinase-like domain	Cordyceps militaris CM01]
comp8390_c0_seq2 len=2995 path=[2:0-1944 1994:1945-2298	uncharacterized protein CPUR_03779	Claviceps purpurea 20.1]
comp8393_c0_seq1 len=2487 path=[1:0-120 122:121-2486]	duf92 domain protein	Colletotrichum gloeosporioides Nara gc5]
comp8394_c0_seq1 len=2300 path=[6737:0-106 4438:107-461	GATA zinc finger domain-containing protein 10	Fusarium oxysporum
comp8394_c0_seq2 len=2213 path=[6737:0-106 4438:107-461	GATA zinc finger domain-containing protein 10, partial	Fusarium
comp8394_c0_seq3 len=3370 path=[3261:0-1176 4438:1177-1531	GATA zinc finger domain-containing protein 10	Fusarium oxysporum f.
comp8394_c0_seq4 len=3273 path=[3261:0-1176 4438:1177-1531	GATA zinc finger domain-containing protein 10	Fusarium oxysporum f.
comp8394_c0_seq5 len=3186 path=[3261:0-1176 4438:1177-1531	GATA zinc finger domain-containing protein 10, partial	Fusarium
comp8394_c0_seq6 len=2116 path=[6737:0-106 4438:107-461	KLTH0H06314p	Lachancea thermotolerans]
comp8394_c0_seq8 len=2203 path=[6737:0-106 4438:107-461	GATA zinc finger domain-containing protein 10	Fusarium oxysporum
comp8394_c0_seq9 len=3283 path=[3261:0-1176 4438:1177-1531	GATA zinc finger domain-containing protein 10, partial	Fusarium
comp8396_c0_seq1 len=3931 path=[8047:0-6 3902:7-224	NEDD8-specific protease 2	Fusarium oxysporum f. sp. cubense race
comp8396_c0_seq2 len=3873 path=[8047:0-6 3902:7-224	Ulp1 protease family protein	Talaromyces marneffei ATCC 18224]
comp8398_c0_seq1 len=3119 path=[3097:0-1977 5075:1978-3118]	GPI mannosyltransferase 4	Colletotrichum higginsianum]
comp8400_c0_seq1 len=1138 path=[1607:0-897 2660:898-1065	GPI mannosyltransferase	Paracoccidioides brasiliensis Pb03]
comp8400_c0_seq2 len=1293 path=[1607:0-897 2505:898-1052	GPI mannosyltransferase	Paracoccidioides brasiliensis Pb03]
comp8400_c0_seq3 len=457 path=[3490:0-48 3582:49-51 2831:52-102	GPI mannosyltransferase	Paracoccidioides brasiliensis Pb03]
comp8400_c0_seq4 len=1629 path=[1607:0-897 2505:898-1052	short chain dehydrogenase reductase	Colletotrichum orbiculare MAFF
comp8400_c0_seq5 len=1375 path=[1607:0-897 2660:898-1065	short chain dehydrogenase reductase	Colletotrichum orbiculare MAFF
comp8400_c0_seq6 len=1530 path=[1607:0-897 2505:898-1052	acylglycerone-phosphate reductase-like protein	Chaetomium
comp8400_c0_seq7 len=1474 path=[1607:0-897 2660:898-1065	short chain dehydrogenase	Beauveria bassiana ARSEF 2860]
comp8400_c0_seq8 len=358 path=[3490:0-48 3582:49-51 2831:52-102	short chain dehydrogenase	Beauveria bassiana ARSEF 2860]
comp8401_c0_seq1 len=4941 path=[1:0-1560 10423:1561-1563	putative 3-dehydroshikimate dehydratase protein	Eutypa lata UCREL1]
comp8401_c0_seq2 len=4895 path=[1:0-1560 1608:1561-1743	3-dehydroshikimate dehydratase	Exophiala dermatitidis NIH/UT8656]
comp8401_c0_seq3 len=5010 path=[1:0-1560 10423:1561-1563	3-dehydroshikimate dehydratase	Exophiala dermatitidis NIH/UT8656]
comp8401_c0_seq4 len=5028 path=[1:0-1560 1608:1561-1743	3-dehydroshikimate dehydratase	Exophiala dermatitidis NIH/UT8656]
comp8401_c0_seq5 len=5143 path=[1:0-1560 10423:1561-1563	3-dehydroshikimate dehydratase	Exophiala dermatitidis NIH/UT8656]
comp8401_c0_seq6 len=5074 path=[1:0-1560 10423:1561-1563	3-dehydroshikimate dehydratase	Exophiala dermatitidis NIH/UT8656]
comp8402_c0_seq1 len=9230 path=[1:0-3600 18604:3601-3601	3-dehydroshikimate dehydratase	Exophiala dermatitidis NIH/UT8656]
comp8403_c0_seq1 len=4772 path=[4690:0-889 5580:890-3853	Pc18g05680	Penicillium chrysogenum Wisconsin 54-1255]
comp8403_c0_seq2 len=1464 path=[4690:0-889 9402:890-1463]	Zn(II)2Cys6 transcription factor	Aspergillus kawachii IFO 4308]
comp8403_c0_seq3 len=4712 path=[4690:0-889 5580:890-3853	putative expansin-like protein 1 protein	Neofusicoccum parvum
comp8408_c0_seq1 len=3165 path=[1:0-148 150:149-206	ion channel	Aspergillus oryzae RIB40]
comp8408_c0_seq3 len=3049 path=[1:0-148 208:149-1355	predicted protein	Postia placenta Mad-698-R]
comp8408_c0_seq4 len=3107 path=[1:0-148 208:149-1355	predicted protein	Postia placenta Mad-698-R]
comp8409_c0_seq1 len=2650 path=[1:0-2543 9625:2544-2544	uracil-5-carboxylate decarboxylase	Grosmannia clavigera kw1407]
comp8409_c0_seq2 len=2129 path=[9451:0-51 9625:52-52	uracil-5-carboxylate decarboxylase	Grosmannia clavigera kw1407]
comp8409_c0_seq3 len=4621 path=[1:0-2543 9625:2544-2544	uracil-5-carboxylate decarboxylase	Grosmannia clavigera kw1407]
comp8409_c0_seq5 len=4533 path=[1:0-2543 9625:2544-2544	uracil-5-carboxylate decarboxylase	Grosmannia clavigera kw1407]
comp8410_c0_seq1 len=7532 path=[7564:0-4548 12113:4549-5031	forkhead transcription factor fkh1	Grosmannia clavigera kw1407]
comp8410_c0_seq2 len=7586 path=[7564:0-4548 12113:4549-5031	forkhead box protein C2	Ajellomyces capsulatus NAm1]
comp8411_c0_seq1 len=3755 path=[1:0-226 228:227-492 567:493-669	serin endopeptidase	Colletotrichum higginsianum]
comp8411_c0_seq2 len=3796 path=[1:0-226 7634:227-331	subtilisin-like serine protease	Verticillium dahliae]
comp8411_c0_seq3 len=3869 path=[1:0-226 7634:227-331	serin endopeptidase	Colletotrichum gloeosporioides Nara gc5]
comp8411_c0_seq4 len=3828 path=[1:0-226 228:227-492 494:493-565	putative serin endopeptidase protein	Togninia minima UCRPA7]
comp8411_c0_seq5 len=3764 path=[1:0-226 228:227-492 494:493-565	peptidase	Cryptococcus gattii WM276]
comp8411_c0_seq6 len=3860 path=[1:0-226 7634:227-331	serin endopeptidase	Colletotrichum higginsianum]
comp8411_c0_seq7 len=3933 path=[1:0-226 7634:227-331	putative serin endopeptidase protein	Togninia minima UCRPA7]
comp8411_c0_seq8 len=3691 path=[1:0-226 228:227-492 567:493-669	predicted protein	Trichoderma reesei QM6a]
comp8414_c0_seq1 len=2486 path=[1:0-942 4976:943-1015	hco3- transporter family protein	Colletotrichum gloeosporioides Nara
comp8414_c0_seq2 len=2413 path=[1:0-942 944:943-1530	putative hco3- transporter family protein	Neofusicoccum parvum
comp8414_c0_seq3 len=2476 path=[1:0-942 944:943-1530	putative hco3- transporter family protein	Neofusicoccum parvum
comp8414_c0_seq4 len=2610 path=[1:0-942 4976:943-1015	hco3- transporter family protein	Colletotrichum gloeosporioides Nara
comp8414_c0_seq5 len=2474 path=[1:0-942 944:943-1530	anion transporter	Cryptococcus neoformans var. grubii H99]
comp8414_c0_seq6 len=2537 path=[1:0-942 944:943-1530	HCO3-transporter	Arthroderma gypseum CBS 118893]
comp8414_c0_seq7 len=2549 path=[1:0-942 4976:943-1015	hco3- transporter family protein	Colletotrichum gloeosporioides Nara
comp8414_c0_seq8 len=2547 path=[1:0-942 4976:943-1015	hco3- transporter family protein	Colletotrichum gloeosporioides Nara
comp8416_c0_seq1 len=4000 path=[1:0-195 261:196-947	HCO3- transporter family protein	Aspergillus kawachii IFO 4308]
comp8416_c0_seq2 len=3946 path=[1:0-195 261:196-947	HCO3- transporter family protein	Aspergillus kawachii IFO 4308]
comp8416_c0_seq3 len=4064 path=[1:0-195 197:196-259	HCO3- transporter family protein	Aspergillus kawachii IFO 4308]
comp8416_c0_seq4 len=4010 path=[1:0-195 197:196-259	HCO3- transporter family protein	Aspergillus kawachii IFO 4308]
comp8417_c0_seq1 len=3069 path=[6422:0-335 6758:336-493	serine threonine protein kinase	Colletotrichum orbiculare MAFF
comp8417_c0_seq2 len=3142 path=[6422:0-335 6758:336-493	serine threonine protein kinase	Colletotrichum orbiculare MAFF
comp8417_c0_seq3 len=2920 path=[1:0-404 406:405-2377	serine threonine protein kinase	Colletotrichum orbiculare MAFF
comp8418_c0_seq1 len=1997 path=[4:0-1996]	BR serine/threonine-protein kinase	Verticillium alfalfae VaMs.102]
comp8419_c0_seq1 len=7541 path=[7590:0-4846 12437:4847-6896	L-rhamnonate dehydratase	SAR324 cluster bacterium SCGC AAA001-C10]
comp8419_c0_seq2 len=7612 path=[7590:0-4846 12437:4847-6896	uncharacterized protein FFUJ_13340	Fusarium fujikuroi IMI 58289]
comp8420_c0_seq1 len=3863 path=[3843:0-1843 5689:1844-2551	alpha-galactosidase	Gaeumannomyces graminis var. tritici R3-111a-1]
comp8420_c0_seq2 len=3911 path=[3843:0-1843 5689:1844-2551	alpha-galactosidase	Gaeumannomyces graminis var. tritici R3-111a-1]
comp8422_c0_seq1 len=7138 path=[7199:0-640 7923:641-4892	predicted protein	Nectria haematococca mpVI 77-13-4]
comp8422_c0_seq2 len=7221 path=[7199:0-640 7840:641-723	predicted protein	Nectria haematococca mpVI 77-13-4]
comp8422_c0_seq3 len=7134 path=[7199:0-640 7840:641-723	predicted protein	Nectria haematococca mpVI 77-13-4]
comp8422_c0_seq4 len=7051 path=[7199:0-640 7923:641-4892	predicted protein	Nectria haematococca mpVI 77-13-4]
comp8423_c0_seq1 len=7402 path=[14939:0-9 21:10-5101	putative class i alpha-mannosidase protein	Togninia minima UCRPA7]
comp8424_c0_seq1 len=5389 path=[5369:0-2614 7984:2615-2660	putative class i alpha-mannosidase protein	Togninia minima UCRPA7]
comp8424_c0_seq2 len=5343 path=[5369:0-2614 8030:2615-4569	PREDICTED: uncharacterized protein LOC755521	Strongylocentrotus
comp8425_c0_seq1 len=6208 path=[1:0-1342 1344:1343-2409	PREDICTED: uncharacterized protein LOC755521	Strongylocentrotus
comp8425_c0_seq2 len=6138 path=[1:0-1342 1344:1343-2409	MeaB protein	Beauveria bassiana ARSEF 2860]
comp8426_c0_seq1 len=640 path=[1:0-603 4212:604-607	uncharacterized protein CPUR_07133	Claviceps purpurea 20.1]
comp8428_c0_seq1 len=2943 path=[2921:0-1943 4865:1944-2942]	uncharacterized protein CPUR_07133	Claviceps purpurea 20.1]
comp8430_c0_seq1 len=8432 path=[8241:0-1248 16773:1249-1348	eukaryotic translation initiation factor 3	Neurospora tetrasperma
comp8430_c0_seq2 len=8332 path=[8241:0-1248 9490:1249-3123	eukaryotic translation initiation factor 3	Neurospora tetrasperma
comp8430_c0_seq3 len=8344 path=[8241:0-1248 16773:1249-1348	eukaryotic translation initiation factor 3	Neurospora tetrasperma
comp8430_c0_seq4 len=8175 path=[8241:0-1248 9490:1249-3123	eukaryotic translation initiation factor 3	Neurospora tetrasperma
comp8430_c0_seq5 len=8363 path=[8241:0-1248 16773:1249-1348	eukaryotic translation initiation factor 3	Neurospora tetrasperma
comp8430_c0_seq6 len=8275 path=[8241:0-1248 16773:1249-1348	eukaryotic translation initiation factor 3	Neurospora tetrasperma
comp8430_c0_seq7 len=8244 path=[8241:0-1248 9490:1249-3123	eukaryotic translation initiation factor 3	Neurospora tetrasperma
comp8430_c0_seq8 len=8263 path=[8241:0-1248 9490:1249-3123	eukaryotic translation initiation factor 3	Neurospora tetrasperma
comp8431_c0_seq1 len=5429 path=[1:0-1382 1384:1383-1435	DNA repair and recombination protein RAD5C	Magnaporthe oryzae Y34]
comp8431_c0_seq2 len=5541 path=[1:0-1382 1384:1383-1435	DNA repair and recombination protein RAD5C	Magnaporthe oryzae Y34]
comp8431_c0_seq3 len=5549 path=[1:0-1382 10925:1383-1437	DNA repair and recombination protein RAD5C	Gaeumannomyces graminis
comp8431_c0_seq4 len=5491 path=[1:0-1382 1384:1383-1435	helicase, putative	Aspergillus flavus NRRL3357]
comp8431_c0_seq5 len=5479 path=[1:0-1382 1384:1383-1435	DNA helicase	Blumeria graminis f. sp. tritici 96224]
comp8431_c0_seq6 len=5431 path=[1:0-1382 10925:1383-1437	mRNA cap methyltransferase	Verticillium alfalfae VaMs.102]
comp8431_c0_seq7 len=5493 path=[1:0-1382 10925:1383-1437	mRNA cap methyltransferase	Verticillium alfalfae VaMs.102]
comp8431_c0_seq8 len=5561 path=[1:0-1382 10925:1383-1437	P-TEFb-cap methyltransferase Pcm1	Schizosaccharomyces pombe 972h-]
comp8431_c0_seq9 len=5611 path=[1:0-1382 10925:1383-1437	mRNA capping methyltransferase	Schizosaccharomyces japonicus yFS275]
comp8431_c0_seq10 len=5499 path=[1:0-1382 10925:1383-1437	mRNA cap methyltransferase	Verticillium alfalfae VaMs.102]
comp8431_c0_seq11 len=5481 path=[1:0-1382 10925:1383-1437	mRNA cap methyltransferase	Verticillium alfalfae VaMs.102]
comp8431_c0_seq12 len=4327 path=[1:0-1382 10925:1383-1437	P-loop containing nucleoside triphosphate hydrolase	Glarea
comp8432_c0_seq1 len=1946 path=[1:0-120 122:121-309 311:310-754	glutathione S-transferase II	Verticillium alfalfae VaMs.102]
comp8432_c0_seq2 len=2004 path=[1:0-120 122:121-309 311:310-754	glutathione S-transferase II	Verticillium alfalfae VaMs.102]
comp8432_c0_seq4 len=1806 path=[4121:0-112 311:113-557	glutathione-s-transferase theta, gst	Neosartorya fischeri NRRL
comp8432_c0_seq5 len=1864 path=[4121:0-112 311:113-557	glutathione S-transferase Ure2-like protein	Aspergillus niger CBS
comp8432_c0_seq6 len=1749 path=[4121:0-112 311:113-557	glutathione S-transferase	Aspergillus fumigatus Af293]
comp8432_c0_seq8 len=1807 path=[4121:0-112 311:113-557	glutathione s-transferase	Colletotrichum gloeosporioides Nara gc5]
comp8433_c0_seq2 len=2140 path=[1:0-369 374:370-697 702:698-824	glutathione S-transferase II	Verticillium alfalfae VaMs.102]
comp8433_c0_seq3 len=820 path=[1:0-369 374:370-697	GF22869	Drosophila ananassae]
comp8434_c0_seq1 len=2623 path=[4781:0-391 2952:392-400	transposase	Leptolyngbya sp. PCC 7376]
comp8434_c0_seq4 len=2813 path=[2361:0-590 2961:591-670	transposase	Leptolyngbya sp. PCC 7376]
comp8435_c0_seq1 len=1156 path=[1:0-433 435:434-1085	zinc finger protein	Magnaporthe oryzae 70-15]
comp8435_c0_seq2 len=1734 path=[4332:0-110 435:111-762	C2H2 finger domain-containing protein	Metarhizium acridum CQMa
comp8435_c0_seq3 len=2057 path=[1:0-433 435:434-1085	zinc finger protein	Magnaporthe oryzae 70-15]
comp8435_c0_seq4 len=1566 path=[4332:0-110 435:111-762	Pc22g01580	Penicillium chrysogenum Wisconsin 54-1255]
comp8435_c0_seq5 len=833 path=[4332:0-110 435:111-762	zinc finger protein	Magnaporthe oryzae 70-15]
comp8435_c0_seq6 len=1889 path=[1:0-433 435:434-1085	zinc finger protein	Magnaporthe oryzae 70-15]
comp8436_c0_seq1 len=2977 path=[3135:0-619 6432:620-635	Pc22g01580	Penicillium chrysogenum Wisconsin 54-1255]
comp8436_c0_seq2 len=2961 path=[3135:0-619 6448:620-622	Trm10 protein	Candida orthopsilosis Co 90-125]
comp8436_c0_seq3 len=3157 path=[3135:0-619 6432:620-635	Trm10 protein	Candida orthopsilosis Co 90-125]
comp8437_c0_seq2 len=1353 path=[2025:0-960 3081:961-1215	Trm10 protein	Candida orthopsilosis Co 90-125]
comp8437_c0_seq5 len=1952 path=[2025:0-960 3081:961-1215	Trm10 protein	Candida orthopsilosis Co 90-125]
comp8437_c0_seq6 len=1596 path=[2025:0-960 3081:961-1215	Trm10 protein	Candida orthopsilosis Co 90-125]
comp8437_c0_seq8 len=2047 path=[2025:0-960 2986:961-1055	Trm10 protein	Candida orthopsilosis Co 90-125]
comp8439_c0_seq1 len=2531 path=[1:0-1129 1131:1130-1315	Trm10 protein	Candida orthopsilosis Co 90-125]
comp8439_c0_seq2 len=2600 path=[1:0-1129 1131:1130-1315	uncharacterized protein FFUJ_03188	Fusarium fujikuroi IMI 58289]
comp8439_c0_seq4 len=2578 path=[1:0-1129 5352:1130-1192	uncharacterized protein FFUJ_03188	Fusarium fujikuroi IMI 58289]
comp8439_c0_seq5 len=2462 path=[1:0-1129 1131:1130-1315	predicted protein	Aspergillus terreus NIH2624]
comp8439_c0_seq8 len=2525 path=[1:0-1129 5352:1130-1192	sodium bile acid transporter family	Grosmannia clavigera kw1407]
comp8440_c0_seq1 len=3568 path=[1:0-678 680:679-746	sodium bile acid transporter family	Grosmannia clavigera kw1407]
comp8440_c0_seq2 len=3628 path=[1:0-678 680:679-746	Protein RAI1	Metarhizium anisopliae ARSEF 23]
comp8440_c0_seq3 len=3616 path=[1:0-678 680:679-746	HLA class III protein Dom3z	Ajellomyces capsulatus G186AR]
comp8440_c0_seq4 len=3676 path=[1:0-678 680:679-746	putative alpha beta fold family protein	Neofusicoccum parvum UCRNP2]
comp8440_c0_seq5 len=3560 path=[1:0-678 748:679-2858	KLTH0D11374p	Lachancea thermotolerans]
comp8440_c0_seq6 len=3548 path=[1:0-678 748:679-2858	HLA class III protein Dom3z	Ajellomyces capsulatus G186AR]
comp8440_c0_seq7 len=3608 path=[1:0-678 748:679-2858	putative alpha beta fold family protein	Neofusicoccum parvum UCRNP2]
comp8440_c0_seq8 len=3500 path=[1:0-678 748:679-2858	KLTH0D11374p	Lachancea thermotolerans]
comp8441_c0_seq1 len=1253 path=[5502:0-16 1361:17-764	Protein RAI1	Metarhizium anisopliae ARSEF 23]
comp8441_c0_seq3 len=2596 path=[1:0-485 487:486-1359	metaphase-anaphase transition protein (Mlo2), putative	Talaromyces
comp8442_c0_seq2 len=2613 path=[2741:0-462 3297:463-549	alpha-n-arabinofuranosidase	Ophiostoma piceae UAMH 11346]
comp8442_c0_seq3 len=2642 path=[2741:0-462 3204:463-555	unnamed protein product	Malassezia sympodialis ATCC 42132]
comp8442_c0_seq4 len=2706 path=[2741:0-462 3204:463-555	alpha-n-arabinofuranosidase	Ophiostoma piceae UAMH 11346]
comp8442_c0_seq6 len=2549 path=[2741:0-462 3297:463-549	unnamed protein product	Malassezia sympodialis ATCC 42132]
comp8442_c0_seq7 len=2545 path=[2741:0-462 3297:463-549	alpha-n-arabinofuranosidase	Ophiostoma piceae UAMH 11346]
comp8444_c0_seq1 len=5191 path=[5285:0-3478 8764:3479-3555	alpha-n-arabinofuranosidase	Ophiostoma piceae UAMH 11346]
comp8444_c0_seq2 len=5255 path=[5285:0-3478 8764:3479-3555	unnamed protein product, partial	Pneumocystis jirovecii]
comp8444_c0_seq3 len=5243 path=[5285:0-3478 8764:3479-3555	unnamed protein product, partial	Pneumocystis jirovecii]
comp8444_c0_seq4 len=5178 path=[5285:0-3478 8841:3479-4221	unnamed protein product, partial	Pneumocystis jirovecii]
comp8444_c0_seq5 len=5307 path=[5285:0-3478 8764:3479-3555	unnamed protein product, partial	Pneumocystis jirovecii]
comp8444_c0_seq6 len=5114 path=[5285:0-3478 8841:3479-4221	unnamed protein product, partial	Pneumocystis jirovecii]
comp8444_c0_seq7 len=5166 path=[5285:0-3478 8841:3479-4221	unnamed protein product, partial	Pneumocystis jirovecii]
comp8444_c0_seq8 len=5230 path=[5285:0-3478 8841:3479-4221	unnamed protein product, partial	Pneumocystis jirovecii]
comp8446_c0_seq1 len=7264 path=[7163:0-2681 9845:2682-4981	related to 3-carboxy-cis,cis-muconate cycloisomerase	Fusarium
comp8446_c0_seq2 len=7151 path=[7163:0-2681 9845:2682-4981	related to 3-carboxy-cis,cis-muconate cycloisomerase	Fusarium
comp8446_c0_seq3 len=4689 path=[14375:0-82 14459:83-102	putative c2hc5 finger protein	Togninia minima UCRPA7]
comp8446_c0_seq4 len=4576 path=[14375:0-82 14459:83-102	putative c2hc5 finger protein	Botryotinia fuckeliana BcDW1]
comp8449_c0_seq1 len=2153 path=[1:0-1320 1322:1321-1371	glycoside hydrolase family 3 protein	Trichoderma virens Gv29-8]
comp8449_c0_seq2 len=2102 path=[1:0-1320 1373:1321-1424	tRNA guanylyltransferase	Cryptococcus neoformans var. neoformans
comp8449_c0_seq3 len=2261 path=[1:0-1320 1373:1321-1424	tRNAHis guanylyltransferase Thg1, putative	Aspergillus fumigatus
comp8449_c0_seq4 len=2209 path=[1:0-1320 1373:1321-1424	tRNA(His) guanylyltransferase	Verticillium dahliae VdLs.17]
comp8449_c0_seq5 len=2205 path=[1:0-1320 1322:1321-1371	GM14588	Drosophila sechellia]
comp8449_c0_seq6 len=2260 path=[1:0-1320 1322:1321-1371	tRNA(His) guanylyltransferase	Verticillium dahliae VdLs.17]
comp8449_c0_seq7 len=2312 path=[1:0-1320 1322:1321-1371	tRNA(His) guanylyltransferase	Beauveria bassiana ARSEF 2860]
comp8449_c0_seq8 len=2154 path=[1:0-1320 1373:1321-1424	uncharacterized protein FFUJ_00733	Fusarium fujikuroi IMI 58289]
comp8450_c0_seq1 len=2586 path=[1:0-189 191:190-349 351:350-472	fructosamine kinase	Glomerella graminicola M1.001]
comp8450_c0_seq2 len=2661 path=[1:0-189 5240:190-253	fructosamine kinase	Glomerella graminicola M1.001]
comp8450_c0_seq3 len=2486 path=[1:0-189 191:190-349	fructosamine kinase	Glomerella graminicola M1.001]
comp8450_c0_seq4 len=2650 path=[1:0-189 5240:190-253	fructosamine kinase	Glomerella graminicola M1.001]
comp8450_c0_seq5 len=2597 path=[1:0-189 191:190-349	fructosamine kinase	Glomerella graminicola M1.001]
comp8450_c0_seq6 len=2463 path=[1:0-189 191:190-349	fructosamine kinase	Glomerella graminicola M1.001]
comp8450_c0_seq7 len=2720 path=[1:0-189 191:190-349 351:350-472	fructosamine kinase	Glomerella graminicola M1.001]
comp8450_c0_seq8 len=2550 path=[1:0-189 5240:190-253	fructosamine kinase	Glomerella graminicola M1.001]
comp8450_c0_seq9 len=2784 path=[1:0-189 5240:190-253	fructosamine kinase	Glomerella graminicola M1.001]
comp8450_c0_seq10 len=2673 path=[1:0-189 5240:190-253	fructosamine kinase	Glomerella graminicola M1.001]
comp8450_c0_seq11 len=2527 path=[1:0-189 5240:190-253	fructosamine kinase	Glomerella graminicola M1.001]
comp8450_c0_seq12 len=2609 path=[1:0-189 191:190-349	fructosamine kinase	Glomerella graminicola M1.001]
comp8451_c0_seq1 len=1161 path=[1139:0-567 1707:568-654	Protein kinase-like (PK-like)	Glarea lozoyensis ATCC 20868]
comp8451_c0_seq2 len=1343 path=[1139:0-567 2300:568-634	Protein kinase-like (PK-like)	Glarea lozoyensis ATCC 20868]
comp8452_c0_seq2 len=3478 path=[1:0-371 376:372-2382	putative methylenetetrahydrofolate reductase 1 protein	Togninia
comp8453_c0_seq1 len=9098 path=[9941:0-3165 13112:3166-8554	Met13p	Saccharomyces cerevisiae FostersB]
comp8453_c0_seq2 len=1385 path=[19955:0-73 18593:74-370	(Trans)glycosidase	Glarea lozoyensis ATCC 20868]
comp8453_c0_seq3 len=9958 path=[9941:0-3165 13112:3166-8554	putative beta-glucosidase	Flammulina velutipes]
comp8453_c0_seq4 len=10014 path=[9941:0-3165 13112:3166-8554	Glycoside hydrolase family 3	Macrophomina phaseolina MS6]
comp8453_c0_seq5 len=9042 path=[9941:0-3165 13112:3166-8554	(Trans)glycosidase	Glarea lozoyensis ATCC 20868]
comp8453_c0_seq6 len=469 path=[19955:0-73 18593:74-370	unnamed protein product	Aspergillus niger]
comp8455_c0_seq1 len=249 path=[8829:0-19 8849:20-180	fatty acid synthase subunit alpha reductase	Pyrenophora
comp8455_c0_seq2 len=875 path=[14640:0-64 13788:65-874]	fatty acid synthase subunit alpha	Beauveria bassiana ARSEF 2860]
comp8455_c0_seq3 len=5769 path=[8829:0-19 8849:20-180	fatty acid synthase-like protein	Dothistroma septosporum NZE10]
comp8456_c0_seq1 len=3321 path=[1:0-214 216:215-322	fatty acid synthase-like protein	Dothistroma septosporum NZE10]
comp8457_c0_seq1 len=5445 path=[5423:0-912 6336:913-1675	NIPA-like protein 2	Rhizoctonia solani AG-1 IB]
comp8459_c0_seq1 len=4343 path=[9519:0-104 4910:105-990	NADP-specific glutamate dehydrogenase	Colletotrichum higginsianum]
comp8459_c0_seq2 len=4585 path=[4563:0-346 4910:347-1232	NADP-specific glutamate dehydrogenase	Sclerotinia sclerotiorum 1980]
comp8459_c0_seq3 len=4408 path=[9519:0-104 4910:105-990	NADP-specific glutamate dehydrogenase	Colletotrichum higginsianum]
comp8459_c0_seq4 len=4649 path=[4563:0-346 4910:347-1232	NADP-specific glutamate dehydrogenase	Sclerotinia sclerotiorum 1980]
comp8459_c0_seq5 len=4650 path=[4563:0-346 4910:347-1232	NADP-specific glutamate dehydrogenase	Sclerotinia sclerotiorum 1980]
comp8459_c0_seq6 len=4714 path=[4563:0-346 4910:347-1232	NADP-specific glutamate dehydrogenase	Sclerotinia sclerotiorum 1980]
comp8459_c0_seq7 len=4407 path=[9519:0-104 4910:105-990	nadp-specific glutamate dehydrogenase	Colletotrichum gloeosporioides
comp8459_c0_seq8 len=4472 path=[9519:0-104 4910:105-990	NADP-specific glutamate dehydrogenase	Colletotrichum higginsianum]
comp8460_c0_seq1 len=6842 path=[6820:0-2974 9795:2975-5661	putative acetate kinase protein	Eutypa lata UCREL1]
comp8460_c0_seq2 len=7354 path=[6820:0-2974 13917:2975-3401	nucleotide-binding domain containing protein	Colletotrichum
comp8460_c0_seq3 len=7269 path=[6820:0-2974 13917:2975-3401	putative acetate kinase protein	Eutypa lata UCREL1]
comp8460_c0_seq4 len=6927 path=[6820:0-2974 9795:2975-5661	nucleotide-binding domain containing protein	Colletotrichum
comp8462_c0_seq1 len=3677 path=[1:0-624 626:625-3483	acetate and butyrate kinase	Neurospora tetrasperma FGSC 2509]
comp8462_c0_seq2 len=3571 path=[1:0-624 626:625-3483	beta-flanking protein	Colletotrichum gloeosporioides Nara gc5]
comp8462_c0_seq3 len=3590 path=[1:0-624 626:625-3483	beta-flanking protein	Colletotrichum gloeosporioides Nara gc5]
comp8463_c0_seq1 len=2575 path=[4:0-732 4942:733-827	beta-flanking protein	Colletotrichum gloeosporioides Nara gc5]
comp8463_c0_seq2 len=2480 path=[4:0-732 737:733-2235	beta-flanking protein	Colletotrichum gloeosporioides Nara gc5]
comp8465_c0_seq1 len=3061 path=[1:0-419 6195:420-483	related to methyltransferase	Fusarium fujikuroi IMI 58289]
comp8465_c0_seq2 len=2981 path=[1:0-419 421:420-560	SAM dependent methyltransferase, putative	Colletotrichum
comp8465_c0_seq3 len=3045 path=[1:0-419 6195:420-483	methyltransferase domain-containing protein	Colletotrichum
comp8465_c0_seq5 len=3064 path=[1:0-419 421:420-560	Methyltransferase type 12	Macrophomina phaseolina MS6]
comp8465_c0_seq7 len=3128 path=[1:0-419 6195:420-483	methyltransferase type 12	Grosmannia clavigera kw1407]
comp8465_c0_seq8 len=2978 path=[1:0-419 6195:420-483	umta methyltransferase family protein	Grosmannia clavigera kw1407]
comp8466_c0_seq1 len=3331 path=[9929:0-99 1573:100-602	predicted protein	Ajellomyces capsulatus NAm1]
comp8466_c0_seq3 len=1611 path=[1:0-1500 9738:1501-1610]	putative cation-transporting atpase 4 protein	Neofusicoccum parvum
comp8468_c0_seq2 len=5149 path=[5224:0-438 5760:439-627	Glucan synthesis regulatory protein	Metarhizium anisopliae ARSEF 23]
comp8468_c0_seq3 len=5246 path=[5224:0-438 5663:439-535	Glucan synthesis regulatory protein	Metarhizium anisopliae ARSEF 23]
comp8469_c0_seq1 len=2674 path=[2849:0-2201 5051:2202-2673]	Piso0_005080	Millerozyma farinosa CBS 7064]
comp8471_c0_seq1 len=2032 path=[1817:0-387 2205:388-811	putative thiamine pyrophosphate protein	Chaetomium thermophilum var.
comp8471_c0_seq2 len=1839 path=[1817:0-387 2205:388-811	mitochondrial deoxynucleotide carrier	Colletotrichum orbiculare MAFF
comp8471_c0_seq3 len=1888 path=[1817:0-387 2205:388-811	putative thiamine pyrophosphate protein	Chaetomium thermophilum var.
comp8472_c0_seq1 len=1241 path=[4177:0-75 947:76-101	U2 small nuclear ribonucleoprotein B''	Fusarium oxysporum f. sp.
comp8472_c0_seq2 len=2054 path=[1:0-638 697:639-860 919:861-888	U2 small nuclear ribonucleoprotein B''	Fusarium oxysporum f. sp.
comp8472_c0_seq3 len=2000 path=[1:0-638 697:639-860	U2 small nuclear ribonucleoprotein B''	Fusarium oxysporum f. sp.
comp8472_c0_seq4 len=2111 path=[1:0-638 640:639-695 697:696-917	U2 small nuclear ribonucleoprotein B''	Fusarium oxysporum f. sp.
comp8472_c0_seq5 len=2121 path=[1:0-638 640:639-695 697:696-917	U1 small nuclear ribonucleoprotein A	Aspergillus fumigatus Af293]
comp8472_c0_seq6 len=2064 path=[1:0-638 697:639-860	PREDICTED: U2 small nuclear ribonucleoprotein B''-like	Hydra
comp8472_c0_seq7 len=2057 path=[1:0-638 640:639-695 697:696-917	U2 small nuclear ribonucleoprotein B''	Fusarium oxysporum f. sp.
comp8472_c0_seq8 len=2175 path=[1:0-638 640:639-695 697:696-917	U1 small nuclear ribonucleoprotein A	Aspergillus fumigatus Af293]
comp8472_c0_seq9 len=2118 path=[1:0-638 697:639-860 919:861-888	PREDICTED: U2 small nuclear ribonucleoprotein B''-like	Hydra
comp8472_c0_seq10 len=1305 path=[4177:0-75 947:76-101	PREDICTED: U2 small nuclear ribonucleoprotein B''-like	Hydra
comp8473_c0_seq2 len=563 path=[1:0-539 3881:540-562]	S-adenosyl-L-methionine-dependent methyltransferase	Glarea
comp8474_c0_seq1 len=3323 path=[1:0-1951 1953:1952-2082	ankyrin repeat-containing protein	Ophiostoma piceae UAMH 11346]
comp8475_c0_seq1 len=4038 path=[4064:0-3534 7599:3535-3632	ankyrin repeat-containing protein	Ophiostoma piceae UAMH 11346]
comp8477_c0_seq1 len=3191 path=[3169:0-400 3570:401-414	ankyrin repeat-containing protein	Ophiostoma piceae UAMH 11346]
comp8477_c0_seq2 len=2213 path=[3169:0-400 3570:401-414	NTF2 and RRM domain-containing protein	Paracoccidioides brasiliensis
comp8478_c0_seq1 len=3624 path=[1:0-677 679:678-2236	NTF2 and RRM domain-containing protein	Paracoccidioides brasiliensis
comp8478_c0_seq2 len=3708 path=[1:0-677 679:678-2236	NTF2 and RRM domain-containing protein	Paracoccidioides brasiliensis
comp8480_c0_seq1 len=6107 path=[6111:0-42 6154:43-124	trna processing endoribonuclease	Ophiostoma piceae UAMH 11346]
comp8480_c0_seq2 len=6115 path=[6111:0-42 6154:43-124	trna processing endoribonuclease	Ophiostoma piceae UAMH 11346]
comp8480_c0_seq3 len=6238 path=[6111:0-42 6154:43-124	trna processing endoribonuclease	Ophiostoma piceae UAMH 11346]
comp8480_c0_seq4 len=5984 path=[6111:0-42 6154:43-124	trna processing endoribonuclease	Ophiostoma piceae UAMH 11346]
comp8482_c0_seq1 len=278 path=[7360:0-277]	trna processing endoribonuclease	Ophiostoma piceae UAMH 11346]
comp8482_c1_seq1 len=3468 path=[1:0-829 831:830-1342	trna processing endoribonuclease	Ophiostoma piceae UAMH 11346]
comp8482_c1_seq2 len=3555 path=[1:0-829 831:830-1342	PREDICTED: vacuolar-sorting protein SNF8	Ovis aries]
comp8484_c0_seq1 len=1613 path=[5291:0-89 1081:90-279	lactose permease	Colletotrichum gloeosporioides Nara gc5]
comp8484_c0_seq2 len=2573 path=[1:0-1079 1081:1080-1269	putative lactose permease protein	Eutypa lata UCREL1]
comp8484_c0_seq3 len=2603 path=[1:0-1079 1081:1080-1269	putative lactose permease protein	Eutypa lata UCREL1]
comp8484_c0_seq4 len=1583 path=[5291:0-89 1081:90-279	lactose permease	Colletotrichum orbiculare MAFF 240422]
comp8491_c0_seq1 len=6272 path=[6126:0-717 12355:718-841	ras guanine-nucleotide exchange	Colletotrichum orbiculare MAFF
comp8491_c0_seq2 len=6148 path=[6126:0-717 6844:718-5722	ras guanine-nucleotide exchange	Colletotrichum orbiculare MAFF
comp8492_c1_seq1 len=2517 path=[7368:0-360 7801:361-718	putative nadph dehydrogenase protein	Togninia minima UCRPA7]
comp8492_c1_seq2 len=2589 path=[7368:0-360 7729:361-432	putative nadph dehydrogenase protein	Togninia minima UCRPA7]
comp8492_c1_seq3 len=2532 path=[7368:0-360 7729:361-432	putative nadph dehydrogenase protein	Togninia minima UCRPA7]
comp8492_c1_seq4 len=2071 path=[1:0-978 980:979-1002	NADPH dehydrogenase	Neurospora tetrasperma FGSC 2508]
comp8492_c1_seq5 len=2460 path=[7368:0-360 7801:361-718	putative nadph dehydrogenase protein	Togninia minima UCRPA7]
comp8493_c0_seq2 len=1000 path=[6776:0-50 2321:51-341	NADPH dehydrogenase	Neurospora tetrasperma FGSC 2508]
comp8494_c0_seq1 len=5883 path=[1:0-2101 2103:2102-2707	NADPH dehydrogenase	Neurospora tetrasperma FGSC 2508]
comp8496_c0_seq1 len=1268 path=[10580:0-1267]	Putative uncharacterized protein	Taphrina deformans PYCC 5710]
comp8496_c1_seq1 len=4744 path=[4668:0-844 11921:845-898	putative acyl- desaturase protein	Togninia minima UCRPA7]
comp8496_c1_seq2 len=4690 path=[4668:0-844 5513:845-4689]	putative acyl- desaturase protein	Neofusicoccum parvum UCRNP2]
comp8497_c0_seq1 len=4278 path=[1:0-407 409:408-3260	heavy metal tolerance protein	Paracoccidioides sp. 'lutzii' Pb01]
comp8497_c0_seq2 len=4193 path=[1:0-407 409:408-3260	heavy metal tolerance protein	Paracoccidioides sp. 'lutzii' Pb01]
comp8498_c0_seq2 len=1769 path=[1:0-801 805:802-1745	ABC heavy metal transporter	Trichophyton tonsurans CBS 112818]
comp8500_c0_seq1 len=2689 path=[1:0-984 986:985-992	WD domain-containing protein	Glomerella graminicola M1.001]
comp8500_c0_seq3 len=1790 path=[5749:0-85 986:86-93 994:94-403	WD domain-containing protein	Glomerella graminicola M1.001]
comp8500_c0_seq4 len=2613 path=[1:0-984 986:985-992	tho complex subunit 3	Colletotrichum gloeosporioides Nara gc5]
comp8500_c0_seq5 len=427 path=[5749:0-85 986:86-93 994:94-403	similar to glutathione S-transferase protein	Botryotinia
comp8500_c0_seq6 len=1714 path=[5749:0-85 986:86-93 994:94-403	tho complex subunit 3	Colletotrichum gloeosporioides Nara gc5]
comp8503_c0_seq1 len=2918 path=[1:0-934 936:935-1125	putative major facilitator superfamily transporter protein	Eutypa
comp8504_c0_seq1 len=2798 path=[2776:0-467 3244:468-1154	putative major facilitator superfamily transporter protein	Eutypa
comp8504_c0_seq2 len=2912 path=[2776:0-467 5574:468-566	Piso0_001863	Millerozyma farinosa CBS 7064]
comp8505_c0_seq1 len=7410 path=[7388:0-2362 9751:2363-4584	WD domain-containing protein	Glomerella graminicola M1.001]
comp8506_c0_seq1 len=2383 path=[1:0-1328 1330:1329-2382]	predicted protein	Nectria haematococca mpVI 77-13-4]
comp8507_c1_seq1 len=3036 path=[1:0-2581 7088:2582-2652	Mni1p protein	Beauveria bassiana ARSEF 2860]
comp8509_c0_seq1 len=4962 path=[4940:0-353 5294:354-1447	putative pantoate-beta-alanine ligase protein	Eutypa lata UCREL1]
comp8509_c0_seq2 len=4882 path=[4940:0-353 5294:354-1447	pantoate-beta-alanine ligase	Magnaporthe oryzae 70-15]
comp8511_c0_seq1 len=3904 path=[1:0-766 768:767-3724	fungal specific transcription factor	Colletotrichum gloeosporioides
comp8511_c0_seq2 len=3980 path=[1:0-766 7818:767-842	fungal specific transcription factor	Colletotrichum gloeosporioides
comp8513_c0_seq1 len=791 path=[6947:0-790]	solute carrier family 12 member 3	Ophiostoma piceae UAMH 11346]
comp8513_c1_seq1 len=3496 path=[1:0-621 623:622-2148	putative transporter	Wickerhamomyces ciferrii]
comp8514_c0_seq2 len=728 path=[5538:0-355 5894:356-474	PREDICTED: solute carrier family 12 member 9-like	Melopsittacus
comp8514_c0_seq3 len=835 path=[5538:0-355 11098:356-462	predicted protein	Nectria haematococca mpVI 77-13-4]
comp8514_c0_seq4 len=947 path=[5538:0-355 11098:356-462	nuclear pore complex subunit	Ophiostoma piceae UAMH 11346]
comp8514_c0_seq8 len=840 path=[5538:0-355 5894:356-474	nuclear pore complex subunit	Ophiostoma piceae UAMH 11346]
comp8515_c0_seq2 len=1227 path=[1:0-465 467:466-604 606:605-913	nuclear pore complex subunit	Grosmannia clavigera kw1407]
comp8516_c0_seq1 len=5468 path=[5446:0-2960 8407:2961-4799	dual specificity protein kinase YAK1	Verticillium dahliae VdLs.17]
comp8517_c0_seq1 len=4852 path=[1:0-4395 4397:4396-4437	Dual specificity protein kinase YAK1	Wickerhamomyces ciferrii]
comp8518_c0_seq1 len=2096 path=[2074:0-471 2546:472-638	WD repeat-containing protein	Verticillium alfalfae VaMs.102]
comp8518_c0_seq2 len=2206 path=[2074:0-471 2546:472-638	WD repeat protein	Coccidioides immitis RS]
comp8518_c0_seq3 len=2160 path=[2074:0-471 4518:472-540	WD40 repeat-like protein	Neurospora tetrasperma FGSC 2509]
comp8518_c0_seq4 len=2154 path=[2074:0-471 2546:472-638	actin-crosslinking protein	Mycosphaerella populorum SO2202]
comp8518_c0_seq5 len=2091 path=[2074:0-471 2546:472-638	frg1-like family protein	Grosmannia clavigera kw1407]
comp8518_c0_seq6 len=2047 path=[2074:0-471 4518:472-540	WD40 repeat-containing protein	Chaetomium thermophilum var.
comp8518_c0_seq7 len=2148 path=[2074:0-471 2546:472-638	WD domain-containing protein	Colletotrichum gloeosporioides Nara
comp8518_c0_seq8 len=2165 path=[2074:0-471 4518:472-540	WD40 repeat-containing protein	Chaetomium thermophilum var.
comp8518_c0_seq9 len=1989 path=[2074:0-471 4518:472-540	WD domain-containing protein	Ajellomyces dermatitidis ATCC 18188]
comp8518_c0_seq10 len=1920 path=[2074:0-471 2546:472-638	WD domain, G-beta repeat containing protein	Coccidioides posadasii
comp8518_c0_seq11 len=2275 path=[2074:0-471 4518:472-540	WD40 repeat-containing protein	Chaetomium thermophilum var.
comp8518_c0_seq12 len=2217 path=[2074:0-471 4518:472-540	WD40 repeat-like protein	Neurospora tetrasperma FGSC 2509]
comp8518_c0_seq13 len=2149 path=[2074:0-471 2546:472-638	actin-crosslinking protein	Mycosphaerella populorum SO2202]
comp8518_c0_seq14 len=1305 path=[2074:0-471 4518:472-540	WD repeat-containing protein	Verticillium dahliae VdLs.17]
comp8518_c0_seq15 len=2223 path=[2074:0-471 4518:472-540	WD repeat-containing protein	Verticillium dahliae VdLs.17]
comp8518_c0_seq16 len=1978 path=[2074:0-471 2546:472-638	WD repeat protein	Talaromyces stipitatus ATCC 10500]
comp8519_c0_seq1 len=1718 path=[1:0-699 701:700-759 761:760-770	putative wd domain-containing protein	Togninia minima UCRPA7]
comp8519_c0_seq2 len=1775 path=[1:0-699 701:700-759 761:760-770	putative wd domain-containing protein	Togninia minima UCRPA7]
comp8519_c0_seq3 len=1658 path=[1:0-699 761:700-710 772:711-959	putative wd domain-containing protein	Togninia minima UCRPA7]
comp8519_c0_seq4 len=1715 path=[1:0-699 761:700-710 772:711-959	putative wd domain-containing protein	Togninia minima UCRPA7]
comp8521_c0_seq1 len=5956 path=[5823:0-2764 12238:2765-2828	kynureninase	Glomerella graminicola M1.001]
comp8521_c0_seq2 len=5892 path=[5823:0-2764 8588:2765-2801	similar to kynureninase	Leptosphaeria maculans JN3]
comp8521_c0_seq3 len=5856 path=[5823:0-2764 12238:2765-2828	putative kynureninase protein	Neofusicoccum parvum UCRNP2]
comp8521_c0_seq4 len=5909 path=[5823:0-2764 12238:2765-2828	putative kynureninase protein	Neofusicoccum parvum UCRNP2]
comp8521_c0_seq5 len=5903 path=[5823:0-2764 12238:2765-2828	putative kynureninase protein	Neofusicoccum parvum UCRNP2]
comp8521_c0_seq6 len=5845 path=[5823:0-2764 8588:2765-2801	putative kynureninase protein	Neofusicoccum parvum UCRNP2]
comp8524_c0_seq1 len=229 path=[158:0-105 547:106-165	putative kynureninase protein	Neofusicoccum parvum UCRNP2]
comp8525_c0_seq1 len=4733 path=[1:0-2235 2237:2236-2295	putative c2h2 transcription factor protein	Eutypa lata UCREL1]
comp8527_c0_seq1 len=2269 path=[2247:0-1465 4933:1466-1466	carboxylesterase	Colletotrichum higginsianum]
comp8527_c0_seq2 len=1604 path=[2247:0-1465 4592:1466-1520	carboxylesterase	Colletotrichum higginsianum]
comp8527_c0_seq3 len=1688 path=[2247:0-1465 4933:1466-1466	carboxylesterase	Colletotrichum higginsianum]
comp8527_c0_seq4 len=2324 path=[2247:0-1465 4592:1466-1520	carboxylesterase	Glomerella graminicola M1.001]
comp8527_c0_seq5 len=1743 path=[2247:0-1465 4592:1466-1520	carboxylesterase	Glomerella graminicola M1.001]
comp8528_c0_seq1 len=7023 path=[1:0-1554 1556:1555-5277	carboxylesterase	Glomerella graminicola M1.001]
comp8529_c0_seq2 len=2380 path=[4503:0-168 4672:169-2349	CG8005, isoform A	Drosophila melanogaster]
comp8529_c0_seq3 len=2170 path=[1:0-223 225:224-2140	CG8005, isoform A	Drosophila melanogaster]
comp8531_c1_seq1 len=1777 path=[1755:0-1776]	CG8005, isoform A	Drosophila melanogaster]
comp8531_c3_seq1 len=2621 path=[6107:0-1119 7227:1120-2349	putative ribonuclease p complex subunit protein	Neofusicoccum parvum
comp8531_c3_seq2 len=2685 path=[6107:0-1119 7227:1120-2349	putative ribonuclease p complex subunit protein	Neofusicoccum parvum
comp8532_c0_seq1 len=5311 path=[1:0-3904 3906:3905-4918	predicted protein	Trichoderma reesei QM6a]
comp8532_c0_seq2 len=5383 path=[1:0-3904 10443:3905-3976	predicted protein	Trichoderma reesei QM6a]
comp8532_c0_seq3 len=5305 path=[1:0-3904 10443:3905-3976	ubiquitin conjugating enzyme	Ectocarpus siliculosus]
comp8532_c0_seq4 len=5233 path=[1:0-3904 3906:3905-4918	BN860_16424g1_1	Zygosaccharomyces bailii CLIB 213]
comp8533_c0_seq1 len=9630 path=[9608:0-6232 15841:6233-9629]	BN860_16424g1_1	Zygosaccharomyces bailii CLIB 213]
comp8536_c0_seq1 len=2655 path=[1:0-649 651:650-700	BN860_16424g1_1	Zygosaccharomyces bailii CLIB 213]
comp8536_c0_seq2 len=2582 path=[1:0-649 651:650-700	major facilitator superfamily transporter	Colletotrichum
comp8536_c0_seq3 len=751 path=[1:0-649 651:650-700	major facilitator superfamily transporter	Colletotrichum
comp8537_c0_seq1 len=4307 path=[8703:0-4306]	Putative Rho-type GTPase-activating protein 2	Fusarium oxysporum f.
comp8539_c0_seq2 len=1487 path=[2444:0-65 3866:66-115	similar to MFS toxin efflux pump (AflT)	Botryotinia fuckeliana T4]
comp8541_c0_seq1 len=4517 path=[8667:0-164 4335:165-188	uncharacterized protein CPUR_08232	Claviceps purpurea 20.1]
comp8543_c0_seq1 len=450 path=[2609:0-13 851:14-449]	ubiquitin thiolesterase	Cordyceps militaris CM01]
comp8543_c0_seq2 len=1286 path=[1:0-790 792:791-849	flavin reductase	Brucella abortus]
comp8545_c0_seq1 len=2317 path=[2295:0-2316]	carboxymethylenebutenolidase	Rhizoctonia solani AG-1 IA]
comp8551_c0_seq1 len=2070 path=[1929:0-1459 4020:1460-1578	carboxymethylenebutenolidase	Rhizoctonia solani AG-1 IA]
comp8551_c0_seq2 len=1951 path=[1929:0-1459 3389:1460-1492	predicted protein	Physcomitrella patens subsp. patens]
comp8551_c0_seq3 len=2042 path=[1929:0-1459 3389:1460-1492	predicted protein	Physcomitrella patens subsp. patens]
comp8551_c0_seq4 len=2161 path=[1929:0-1459 4020:1460-1578	predicted protein	Ajellomyces capsulatus NAm1]
comp8551_c0_seq5 len=2059 path=[1929:0-1459 4020:1460-1578	predicted protein	Physcomitrella patens subsp. patens]
comp8552_c0_seq1 len=6408 path=[5935:0-609 11889:610-639	putative ino80-like protein	Togninia minima UCRPA7]
comp8552_c0_seq2 len=5957 path=[5935:0-609 6545:610-5757	putative ino80-like protein	Togninia minima UCRPA7]
comp8554_c0_seq1 len=6975 path=[1:0-735 737:736-898	Putative DNA helicase ino-80	Marssonina brunnea f. sp.
comp8557_c0_seq1 len=3083 path=[6895:0-81 3705:82-290	DNA-directed RNA polymerase II subunit RPB1	Paracoccidioides sp.
comp8557_c0_seq2 len=3085 path=[6895:0-81 3705:82-290	protein MAK16	Cordyceps militaris CM01]
comp8557_c0_seq3 len=3145 path=[6895:0-81 3705:82-290	probable MAK16 protein	Ustilago hordei]
comp8557_c0_seq4 len=3363 path=[3342:0-362 3705:363-571	probable MAK16 protein	Ustilago hordei]
comp8557_c0_seq5 len=3082 path=[6895:0-81 3705:82-290	Protein MAK16-like protein, partial	Anas platyrhynchos]
comp8557_c0_seq6 len=3301 path=[3342:0-362 3705:363-571	probable MAK16 protein	Ustilago hordei]
comp8557_c0_seq7 len=3366 path=[3342:0-362 3705:363-571	Rbm13-like protein	Capsaspora owczarzaki ATCC 30864]
comp8557_c0_seq8 len=3426 path=[3342:0-362 3705:363-571	Protein MAK16-like protein, partial	Anas platyrhynchos]
comp8557_c0_seq9 len=3020 path=[6895:0-81 3705:82-290	Protein MAK16-like protein, partial	Anas platyrhynchos]
comp8557_c0_seq10 len=3022 path=[6895:0-81 3705:82-290	Mak16p	Saccharomyces cerevisiae AWRI796]
comp8557_c0_seq11 len=3304 path=[3342:0-362 3705:363-571	probable MAK16 protein	Ustilago hordei]
comp8557_c0_seq12 len=3241 path=[3342:0-362 3705:363-571	AaceriADR349Wp	Saccharomycetaceae sp. 'Ashbya aceri']
comp8557_c0_seq13 len=3023 path=[6895:0-81 3705:82-290	AaceriADR349Wp	Saccharomycetaceae sp. 'Ashbya aceri']
comp8557_c0_seq14 len=3364 path=[3342:0-362 3705:363-571	Mak16p	Saccharomyces cerevisiae AWRI796]
comp8557_c0_seq15 len=3303 path=[3342:0-362 3705:363-571	AaceriADR349Wp	Saccharomycetaceae sp. 'Ashbya aceri']
comp8557_c0_seq16 len=2960 path=[6895:0-81 3705:82-290	Protein MAK16-like protein, partial	Anas platyrhynchos]
comp8558_c0_seq1 len=2580 path=[2498:0-1179 5099:1180-1239	alkaline phosphatase	Colletotrichum orbiculare MAFF 240422]
comp8558_c0_seq2 len=2520 path=[2498:0-1179 3678:1180-2519]	alkaline phosphatase	Colletotrichum orbiculare MAFF 240422]
comp8560_c0_seq2 len=777 path=[4525:0-14 5634:15-16	SET domain-containing protein	Verticillium alfalfae VaMs.102]
comp8560_c0_seq5 len=822 path=[753:0-59 5634:60-61 4542:62-821]	SET domain-containing protein	Verticillium alfalfae VaMs.102]
comp8563_c0_seq1 len=7831 path=[7834:0-2227 10064:2228-7824	Collagen alpha 1(III) chain	Chondromyces apiculatus]
comp8565_c0_seq1 len=10307 path=[8619:0-8611 17231:8612-8617	atpase subunit c domain protein	Ophiostoma piceae UAMH 11346]
comp8565_c0_seq2 len=10246 path=[8619:0-8611 17231:8612-8617	non-ribosomal peptide synthetase	Claviceps purpurea 20.1]
comp8566_c0_seq2 len=3412 path=[1:0-280 282:281-3272	amino acid permease	Glomerella graminicola M1.001]
comp8567_c0_seq1 len=3859 path=[3889:0-2850 6792:2851-3487	amino acid permease, putative	Talaromyces marneffei ATCC 18224]
comp8567_c0_seq2 len=3911 path=[3889:0-2850 6740:2851-2902	putative DNA mismatch repair protein	Chaetomium thermophilum var.
comp8568_c0_seq1 len=2342 path=[2537:0-1089 3627:1090-1206	putative oxidoreductase - protein	Eutypa lata UCREL1]
comp8568_c0_seq2 len=2337 path=[2537:0-1089 3627:1090-1206	putative oxidoreductase - protein	Eutypa lata UCREL1]
comp8568_c0_seq3 len=2494 path=[2537:0-1089 3627:1090-1206	putative oxidoreductase - protein	Eutypa lata UCREL1]
comp8568_c0_seq4 len=2559 path=[2537:0-1089 3627:1090-1206	putative oxidoreductase - protein	Eutypa lata UCREL1]
comp8568_c0_seq5 len=2272 path=[2537:0-1089 3627:1090-1206	putative oxidoreductase - protein	Eutypa lata UCREL1]
comp8568_c0_seq6 len=2407 path=[2537:0-1089 3627:1090-1206	putative oxidoreductase - protein	Eutypa lata UCREL1]
comp8569_c0_seq1 len=4720 path=[4638:0-612 5251:613-1374	diphenol oxidase	Gaeumannomyces graminis var. tritici R3-111a-1]
comp8569_c0_seq2 len=4900 path=[4638:0-612 9432:613-727	putative Signal recognition particle subunit srp68	Glarea lozoyensis
comp8569_c0_seq3 len=4775 path=[4638:0-612 9432:613-727	multicopper oxidase	Colletotrichum higginsianum]
comp8569_c0_seq4 len=4595 path=[4638:0-612 5251:613-1374	putative signal recognition particle 68 kda protein	Eutypa lata
comp8569_c0_seq5 len=4660 path=[4638:0-612 5251:613-1374	multicopper oxidase	Colletotrichum higginsianum]
comp8569_c0_seq8 len=4785 path=[4638:0-612 5251:613-1374	diphenol oxidase	Gaeumannomyces graminis var. tritici R3-111a-1]
comp8570_c0_seq1 len=3742 path=[1:0-939 941:940-2979	diphenol oxidase	Gaeumannomyces graminis var. tritici R3-111a-1]
comp8570_c0_seq2 len=3140 path=[1:0-939 941:940-2979	uncharacterized protein CPUR_05214	Claviceps purpurea 20.1]
comp8570_c0_seq4 len=3205 path=[1:0-939 7798:940-1004	uncharacterized protein CPUR_05214	Claviceps purpurea 20.1]
comp8570_c0_seq5 len=3807 path=[1:0-939 7798:940-1004	putative serine threonine-protein kinase psk1 protein	Eutypa lata
comp8571_c0_seq1 len=5301 path=[1:0-4011 4013:4012-4095	pyruvate kinase	Colletotrichum higginsianum]
comp8571_c0_seq2 len=1475 path=[10787:0-149 10703:150-185	putative duf1748 domain containing protein	Eutypa lata UCREL1]
comp8571_c0_seq3 len=5337 path=[1:0-4011 10703:4012-4047	pyruvate kinase	Colletotrichum higginsianum]
comp8574_c0_seq1 len=1976 path=[2450:0-580 4340:581-675	Tyrosinase	Macrophomina phaseolina MS6]
comp8575_c0_seq1 len=5060 path=[1:0-435 519:436-854	(Trans)glycosidase	Glarea lozoyensis ATCC 20868]
comp8575_c0_seq2 len=5213 path=[1:0-435 437:436-517 519:518-936	(Trans)glycosidase	Glarea lozoyensis ATCC 20868]
comp8575_c0_seq3 len=5131 path=[1:0-435 519:436-854 938:855-925	(Trans)glycosidase	Glarea lozoyensis ATCC 20868]
comp8575_c0_seq4 len=5142 path=[1:0-435 437:436-517 519:518-936	(Trans)glycosidase	Glarea lozoyensis ATCC 20868]
comp8577_c0_seq1 len=4313 path=[11119:0-258 1475:259-1666	glycoside hydrolase family 2 protein	Trichoderma virens Gv29-8]
comp8577_c0_seq2 len=5528 path=[1:0-1473 1475:1474-2881	putative longevity-assurance protein	Neofusicoccum parvum UCRNP2]
comp8578_c0_seq1 len=9242 path=[1:0-1494 18154:1495-1666	serine threonine protein	Colletotrichum gloeosporioides Nara gc5]
comp8578_c0_seq2 len=9070 path=[1:0-1494 1496:1495-1719	serine threonine protein	Colletotrichum gloeosporioides Nara gc5]
comp8578_c0_seq3 len=8835 path=[1:0-1494 18154:1495-1666	serine/threonine-protein kinase ppk6	Grosmannia clavigera kw1407]
comp8578_c0_seq5 len=8729 path=[1:0-1494 1496:1495-1719	serine threonine protein	Colletotrichum gloeosporioides Nara gc5]
comp8580_c0_seq1 len=1651 path=[1450:0-30 1481:31-172	serine/threonine-protein kinase ppk6	Pyrenophora tritici-repentis
comp8580_c0_seq2 len=1701 path=[1450:0-30 1481:31-172	serine/threonine-protein kinase ppk6	Pyrenophora tritici-repentis
comp8580_c0_seq3 len=1522 path=[1450:0-30 1481:31-172	serine/threonine-protein kinase ppk6	Pyrenophora tritici-repentis
comp8580_c0_seq5 len=1546 path=[1450:0-30 1481:31-172	serine/threonine-protein kinase ppk6	Pyrenophora tritici-repentis
comp8580_c0_seq6 len=1472 path=[1450:0-30 1481:31-172	serine/threonine-protein kinase ppk6	Pyrenophora tritici-repentis
comp8580_c0_seq7 len=1596 path=[1450:0-30 1481:31-172	serine/threonine-protein kinase ppk6	Pyrenophora tritici-repentis
comp8582_c0_seq1 len=852 path=[8830:0-104 2451:105-851]	Phototropin-2	Fusarium oxysporum f. sp. cubense race 1]
comp8582_c0_seq2 len=3197 path=[1:0-2449 2451:2450-3196]	Phototropin-2	Fusarium oxysporum f. sp. cubense race 1]
comp8582_c1_seq1 len=1189 path=[4339:0-1094 5434:1095-1188]	Phototropin-2	Fusarium oxysporum f. sp. cubense race 1]
comp8584_c0_seq1 len=5013 path=[1:0-991 993:992-2172	wd repeat-containing protein	Ophiostoma piceae UAMH 11346]
comp8585_c0_seq1 len=1888 path=[1:0-670 703:671-1444	aminotransferase class 3	Grosmannia clavigera kw1407]
comp8585_c0_seq2 len=2084 path=[1:0-670 672:671-701	aminotransferase class III	Ophiostoma piceae UAMH 11346]
comp8585_c0_seq3 len=1919 path=[1:0-670 672:671-701	aminotransferase class III	Ophiostoma piceae UAMH 11346]
comp8585_c0_seq4 len=2053 path=[1:0-670 703:671-1444	aminotransferase class 3	Grosmannia clavigera kw1407]
comp8587_c0_seq1 len=285 path=[1005:0-89 4040:90-213	formyl transferase	Beauveria bassiana ARSEF 2860]
comp8587_c0_seq2 len=2008 path=[1:0-793 795:794-1003	putative methionyl-trna formyltransferase protein	Eutypa lata
comp8587_c0_seq3 len=1868 path=[1:0-793 795:794-1003	YALI0F06820p	Yarrowia lipolytica]
comp8588_c0_seq2 len=2544 path=[7765:0-12 7818:13-18	YALI0F06820p	Yarrowia lipolytica]
comp8588_c0_seq4 len=3607 path=[1:0-445 447:446-1202	DNA mismatch repair protein Msh4	Aspergillus niger CBS 513.88]
comp8588_c0_seq7 len=2417 path=[7765:0-12 7818:13-18	DNA mismatch repair protein Msh4	Aspergillus niger CBS 513.88]
comp8588_c0_seq8 len=3659 path=[1:0-445 7446:446-497	DNA mismatch repair protein Msh4	Aspergillus niger CBS 513.88]
comp8590_c0_seq1 len=10252 path=[10636:0-5785 16422:5786-10251]	related to GCP3 ( gamma-tubulin complex)	Fusarium fujikuroi IMI
comp8592_c0_seq1 len=3413 path=[1:0-2047 2049:2048-2919	major facilitator superfamily transporter	Colletotrichum
comp8592_c0_seq2 len=3497 path=[1:0-2047 2049:2048-2919	major facilitator superfamily transporter	Colletotrichum
comp8594_c0_seq3 len=2213 path=[2191:0-77 6238:78-79	MFS transporter	Aspergillus oryzae RIB40]
comp8594_c0_seq4 len=2815 path=[5062:0-173 5237:174-579	glycosyl hydrolase family 18	Colletotrichum higginsianum]
comp8594_c0_seq5 len=2119 path=[2191:0-77 6238:78-79	glycosyl hydrolase family 18	Colletotrichum higginsianum]
comp8594_c0_seq6 len=2721 path=[5062:0-173 5237:174-579	glycosyl hydrolase family 18	Colletotrichum higginsianum]
comp8596_c0_seq1 len=224 path=[356:0-52 1418:53-62 419:63-71	PREDICTED: uncharacterized protein LOC100803684	Glycine max]
comp8596_c0_seq2 len=226 path=[356:0-52 474:53-137 559:138-163	Hemicentin-1	Crassostrea gigas]
comp8597_c0_seq1 len=5830 path=[1:0-1623 1625:1624-5748	Hemicentin-1	Crassostrea gigas]
comp8597_c0_seq2 len=7417 path=[1:0-1623 1625:1624-5748	1,4-beta-D-glucan cellobiohydrolase B	Gaeumannomyces graminis var.
comp8600_c0_seq1 len=3456 path=[1:0-1027 1029:1028-1109	predicted protein	Trichoderma reesei QM6a]
comp8600_c0_seq2 len=3258 path=[1:0-1027 1111:1028-2784	peptide transporter ptr2-a	Colletotrichum orbiculare MAFF 240422]
comp8600_c0_seq3 len=3374 path=[1:0-1027 1111:1028-2784	peptide transporter ptr2-a	Colletotrichum orbiculare MAFF 240422]
comp8600_c0_seq4 len=3340 path=[1:0-1027 1029:1028-1109	PTR2-domain-containing protein	Fomitiporia mediterranea MF3/22]
comp8601_c0_seq1 len=4936 path=[1:0-2756 9816:2757-2947	predicted protein	Nectria haematococca mpVI 77-13-4]
comp8601_c0_seq2 len=1099 path=[10263:0-18 9479:19-137	related to adenosine deaminase	Neurospora crassa]
comp8601_c0_seq3 len=4580 path=[1:0-2756 9816:2757-2947	adenosine/AMP deaminase family protein	Arthroderma otae CBS
comp8601_c0_seq4 len=4421 path=[1:0-2756 2758:2757-3459	acetoacetyl-CoA synthase	Marssonina brunnea f. sp. 'multigermtubi'
comp8601_c0_seq5 len=5066 path=[1:0-2756 9816:2757-2947	acetoacetyl-CoA synthetase	Ochrobactrum intermedium]
comp8601_c0_seq6 len=4551 path=[1:0-2756 2758:2757-3459	acetoacetyl-CoA synthase	Marssonina brunnea f. sp. 'multigermtubi'
comp8601_c0_seq7 len=4389 path=[1:0-2756 2758:2757-3459	acetoacetyl-CoA synthase	Marssonina brunnea f. sp. 'multigermtubi'
comp8601_c0_seq8 len=1067 path=[10263:0-18 9479:19-137	adenosine deaminase	Colletotrichum gloeosporioides Nara gc5]
comp8601_c0_seq9 len=4519 path=[1:0-2756 2758:2757-3459	adenosine deaminase	Aspergillus niger CBS 513.88]
comp8601_c0_seq10 len=4710 path=[1:0-2756 9816:2757-2947	acetoacetyl-CoA synthase	Marssonina brunnea f. sp. 'multigermtubi'
comp8601_c0_seq11 len=4745 path=[1:0-2756 2758:2757-3459	acetoacetyl-CoA synthase	Marssonina brunnea f. sp. 'multigermtubi'
comp8601_c0_seq12 len=4612 path=[1:0-2756 9816:2757-2947	acetoacetyl-CoA synthetase	Ochrobactrum intermedium]
comp8601_c0_seq13 len=4742 path=[1:0-2756 9816:2757-2947	acetoacetyl-CoA synthase	Marssonina brunnea f. sp. 'multigermtubi'
comp8601_c0_seq14 len=1423 path=[10263:0-18 9479:19-137	acetoacetyl-CoA synthase	Marssonina brunnea f. sp. 'multigermtubi'
comp8601_c0_seq15 len=4875 path=[1:0-2756 2758:2757-3459	adenosine deaminase, putative	Aspergillus clavatus NRRL 1]
comp8602_c0_seq1 len=4979 path=[4744:0-346 9510:347-437	carbon-oxygen lyase-like protein	Chaetomium thermophilum var.
comp8602_c0_seq2 len=4857 path=[4744:0-346 9510:347-437	carbon-oxygen lyase-like protein	Chaetomium thermophilum var.
comp8602_c0_seq3 len=4766 path=[4744:0-346 5091:347-634	carbon-oxygen lyase-like protein	Chaetomium thermophilum var.
comp8602_c0_seq4 len=4888 path=[4744:0-346 5091:347-634	carbon-oxygen lyase-like protein	Chaetomium thermophilum var.
comp8603_c1_seq1 len=2030 path=[10140:0-0 3431:1-705	ATP-dependent RNA helicase chl-1	Fusarium oxysporum f. sp. cubense
comp8603_c1_seq2 len=763 path=[2719:0-709 10140:710-710	putative dead_2 domain-containing protein	Eutypa lata UCREL1]
comp8603_c1_seq3 len=1385 path=[9973:0-60 4136:61-1384]	ATP-dependent RNA helicase chl-1	Fusarium oxysporum f. sp. cubense
comp8604_c0_seq1 len=3233 path=[1:0-533 6528:534-592	raffinose synthase sip1	Colletotrichum gloeosporioides Nara gc5]
comp8604_c0_seq2 len=3174 path=[1:0-533 535:534-3122	raffinose synthase sip1	Colletotrichum gloeosporioides Nara gc5]
comp8604_c0_seq3 len=3295 path=[1:0-533 6528:534-592	raffinose synthase sip1	Colletotrichum gloeosporioides Nara gc5]
comp8607_c0_seq1 len=1885 path=[1:0-1884]	glucose dehydrogenase	Colletotrichum orbiculare MAFF 240422]
comp8607_c1_seq1 len=468 path=[2306:0-93 2400:94-467]	choline dehydrogenase	Hylemonella gracilis]
comp8608_c0_seq1 len=8059 path=[8037:0-8058]	glucose-methanol-choline oxidoreductase	Mesorhizobium ciceri
comp8610_c0_seq1 len=6360 path=[6515:0-1133 7649:1134-2540	siderophore biosynthesis protein, putative	Talaromyces marneffei
comp8611_c0_seq2 len=797 path=[4331:0-649 4981:650-709	siderophore biosynthesis protein, putative	Talaromyces marneffei
comp8612_c0_seq1 len=1005 path=[3883:0-1004]	FAD binding domain protein	Aspergillus oryzae RIB40]
comp8612_c1_seq1 len=2923 path=[1:0-87 91:88-2922]	kinesin family protein	Colletotrichum orbiculare MAFF 240422]
comp8618_c0_seq3 len=372 path=[7821:0-74 11654:75-340	kinesin-like protein KIF18B	Mus musculus]
comp8618_c0_seq4 len=492 path=[9722:0-67 12509:68-70	Putative oxidoreductase yusZ	Fusarium oxysporum f. sp. cubense
comp8621_c0_seq1 len=1189 path=[1:0-346 348:347-375	H4-like protein, partial	Myceliophthora thermophila ATCC 42464]
comp8621_c0_seq2 len=378 path=[564:0-25 3243:26-62 627:63-94	histone H4	Rhizopus delemar RA 99-880]
comp8621_c0_seq3 len=1070 path=[3521:0-227 348:228-256	H4-like protein, partial	Myceliophthora thermophila ATCC 42464]
comp8624_c0_seq1 len=3070 path=[1:0-1416 1495:1417-2451	cyclopropane-fatty-acyl-phospholipid synthase	Glomerella graminicola
comp8624_c0_seq2 len=3147 path=[1:0-1416 1418:1417-1493	cyclopropane-fatty-acyl-phospholipid synthase	Colletotrichum
comp8624_c0_seq3 len=3013 path=[1:0-1416 1495:1417-2451	cyclopropane-fatty-acyl-phospholipid synthase	Verticillium dahliae
comp8625_c0_seq1 len=6438 path=[6419:0-1347 7770:1348-6437]	cyclopropane-fatty-acyl-phospholipid synthase	Verticillium dahliae
comp8627_c0_seq1 len=1416 path=[1346:0-311 1658:312-414	PREDICTED: Pyruvate dehydrogenase	acetyl-transferring]-phosphatase
comp8627_c0_seq4 len=1313 path=[1346:0-311 1761:312-554	PREDICTED: [Pyruvate dehydrogenase	acetyl-transferring]]-phosphatase
comp8629_c0_seq1 len=2109 path=[1:0-132 134:133-976	PREDICTED: [Pyruvate dehydrogenase	acetyl-transferring]]-phosphatase
comp8630_c0_seq1 len=3871 path=[1:0-716 820:717-782	inorganic pyrophosphatase	Glomerella graminicola M1.001]
comp8630_c0_seq3 len=3673 path=[1:0-716 820:717-782	Inorganic pyrophosphatase	Fusarium oxysporum f. sp. cubense race
comp8630_c0_seq4 len=3607 path=[1:0-716 820:717-782 886:783-844	Inorganic pyrophosphatase	Metarhizium acridum CQMa 102]
comp8630_c0_seq5 len=3795 path=[1:0-716 820:717-782	Inorganic pyrophosphatase	Fusarium oxysporum f. sp. cubense race 1]
comp8630_c0_seq6 len=3729 path=[1:0-716 820:717-782 886:783-844	Inorganic pyrophosphatase	Fusarium oxysporum f. sp. cubense race 1]
comp8631_c0_seq1 len=3298 path=[3276:0-264 3541:265-3297]	xylosidase/arabinosidase	Magnaporthe oryzae 70-15]
comp8631_c0_seq2 len=3403 path=[3276:0-264 6574:265-369	xylosidase/arabinosidase	Magnaporthe oryzae 70-15]
comp8632_c0_seq1 len=1821 path=[1:0-554 556:555-1456	carbohydrate-binding protein	Clostridium papyrosolvens]
comp8632_c0_seq3 len=2106 path=[1:0-554 556:555-1456	carbohydrate-binding protein	Clostridium papyrosolvens]
comp8634_c0_seq1 len=1214 path=[1:0-421 423:422-459 461:460-511	ubiquitin-40S ribosomal protein S27a	Magnaporthe oryzae 70-15]
comp8634_c0_seq2 len=1469 path=[8228:0-676 423:677-714	putative ubiquitin-60s ribosomal protein l40 protein	Togninia
comp8634_c0_seq3 len=1913 path=[8228:0-676 423:677-714	putative ubiquitin-60s ribosomal protein l40 protein	Togninia
comp8634_c0_seq4 len=1658 path=[1:0-421 423:422-459 461:460-511	ubiquitin-40S ribosomal protein S27a	Magnaporthe oryzae 70-15]
comp8636_c0_seq1 len=1529 path=[1:0-707 709:708-708	phosphatidylinositol 3	Glomerella graminicola M1.001]
comp8641_c0_seq1 len=1622 path=[1:0-702 756:703-1248	phosphatidyl inositol 3-kinase-like protein	Myceliophthora
comp8641_c0_seq2 len=1550 path=[1:0-702 756:703-1248	unnamed protein product	Aspergillus niger]
comp8641_c0_seq3 len=1674 path=[1:0-702 704:703-754	predicted protein	Trichoderma reesei QM6a]
comp8641_c0_seq4 len=1602 path=[1:0-702 704:703-754	predicted protein	Trichoderma reesei QM6a]
comp8643_c0_seq1 len=6112 path=[1:0-1382 1385:1383-4189	Lactamase_B domain containing protein	Magnaporthe oryzae Y34]
comp8643_c0_seq2 len=5820 path=[1:0-1382 1385:1383-4189	choline transporter Hnm1, putative	Talaromyces stipitatus ATCC
comp8643_c0_seq3 len=6199 path=[1:0-1382 1385:1383-4189	choline transporter Hnm1, putative	Talaromyces stipitatus ATCC
comp8643_c0_seq4 len=5733 path=[1:0-1382 1385:1383-4189	choline transporter Hnm1, putative	Talaromyces stipitatus ATCC
comp8644_c0_seq1 len=3512 path=[3414:0-1030 6949:1031-1106	homeobox transcription factor, putative	Talaromyces marneffei ATCC
comp8644_c0_seq2 len=3436 path=[3414:0-1030 4445:1031-2398	homeobox transcription factor, putative	Talaromyces marneffei ATCC
comp8648_c0_seq1 len=3420 path=[1:0-1276 1328:1277-1651	Yox1p	Saccharomyces cerevisiae x Saccharomyces kudriavzevii VIN7]
comp8648_c0_seq2 len=3432 path=[1:0-1276 1328:1277-1651	DUF domain protein	Trichophyton verrucosum HKI 0517]
comp8648_c0_seq3 len=3470 path=[1:0-1276 1278:1277-1326	DUF domain protein	Trichophyton verrucosum HKI 0517]
comp8648_c0_seq4 len=3600 path=[1:0-1276 1278:1277-1326	DUF domain protein	Trichophyton verrucosum HKI 0517]
comp8648_c0_seq5 len=3488 path=[1:0-1276 1328:1277-1651	DUF domain protein	Aspergillus kawachii IFO 4308]
comp8648_c0_seq6 len=3482 path=[1:0-1276 1278:1277-1326	DUF domain protein	Aspergillus kawachii IFO 4308]
comp8648_c0_seq7 len=3420 path=[1:0-1276 1278:1277-1326	DUF domain protein	Trichophyton verrucosum HKI 0517]
comp8648_c0_seq8 len=3538 path=[1:0-1276 1278:1277-1326	DUF domain-containing protein	Paracoccidioides sp. 'lutzii' Pb01]
comp8648_c0_seq9 len=3500 path=[1:0-1276 1328:1277-1651	DUF domain protein	Aspergillus kawachii IFO 4308]
comp8648_c0_seq10 len=3482 path=[1:0-1276 1328:1277-1651	duf202 domain-containing protein	Colletotrichum gloeosporioides Nara
comp8648_c0_seq11 len=3488 path=[1:0-1276 1278:1277-1326	Pc21g06800	Penicillium chrysogenum Wisconsin 54-1255]
comp8648_c0_seq12 len=3438 path=[1:0-1276 1328:1277-1651	DUF domain protein	Aspergillus kawachii IFO 4308]
comp8648_c0_seq13 len=3532 path=[1:0-1276 1278:1277-1326	predicted protein	Fibroporia radiculosa]
comp8648_c0_seq14 len=3550 path=[1:0-1276 1328:1277-1651	DUF domain protein	Trichophyton verrucosum HKI 0517]
comp8648_c0_seq15 len=3370 path=[1:0-1276 1328:1277-1651	DUF domain protein	Aspergillus kawachii IFO 4308]
comp8648_c0_seq16 len=3550 path=[1:0-1276 1278:1277-1326	Pc21g06800	Penicillium chrysogenum Wisconsin 54-1255]
comp8649_c0_seq1 len=3504 path=[2619:0-537 5257:538-664	putative elongation factor 1-alpha protein	Eutypa lata UCREL1]
comp8649_c0_seq2 len=3561 path=[2619:0-537 5257:538-664	putative elongation factor 1-alpha protein	Eutypa lata UCREL1]
comp8649_c0_seq3 len=3364 path=[2619:0-537 5385:538-1203	HBS1-like protein	Fusarium oxysporum f. sp. cubense race 1]
comp8649_c0_seq4 len=3307 path=[2619:0-537 5385:538-1203	elongation factor 1-alpha	Pyrenophora tritici-repentis Pt-1C-BFP]
comp8649_c0_seq5 len=3492 path=[2619:0-537 5257:538-664	HBS1-like protein	Fusarium oxysporum f. sp. cubense race 1]
comp8649_c0_seq6 len=2641 path=[2619:0-537 7208:538-538	putative elongation factor 1-alpha protein	Eutypa lata UCREL1]
comp8649_c0_seq7 len=3435 path=[2619:0-537 5257:538-664	translation elongation factor EF-1 subunit, putative	Aspergillus
comp8651_c0_seq1 len=3173 path=[1:0-1149 1151:1150-1234	PWI domain-containing protein, partial	Colletotrichum higginsianum]
comp8651_c0_seq2 len=3089 path=[1:0-1149 1151:1150-1234	pwi domain mRNA processing protein	Colletotrichum orbiculare MAFF
comp8651_c0_seq3 len=3088 path=[1:0-1149 1236:1150-1383	PWI domain-containing protein, partial	Colletotrichum higginsianum]
comp8651_c0_seq4 len=3004 path=[1:0-1149 1236:1150-1383	pwi domain mRNA processing protein	Colletotrichum orbiculare MAFF
comp8652_c0_seq1 len=2543 path=[1:0-570 4978:571-679	predicted protein	Trichoderma reesei QM6a]
comp8652_c0_seq2 len=2496 path=[1:0-570 572:571-576	Pc12g10520	Penicillium chrysogenum Wisconsin 54-1255]
comp8652_c0_seq3 len=2605 path=[1:0-570 4978:571-679	predicted protein	Arthroderma otae CBS 113480]
comp8652_c0_seq4 len=2434 path=[1:0-570 572:571-576	predicted protein	Trichoderma reesei QM6a]
comp8653_c0_seq1 len=2330 path=[2308:0-363 2672:364-967	Pc12g10520	Penicillium chrysogenum Wisconsin 54-1255]
comp8654_c0_seq1 len=1118 path=[6437:0-77 2078:78-616	Pc12g10520	Penicillium chrysogenum Wisconsin 54-1255]
comp8654_c0_seq2 len=3117 path=[1:0-351 353:352-441	related to cell division control protein CDC23	Fusarium fujikuroi
comp8654_c0_seq3 len=1182 path=[6437:0-77 2078:78-616	related to cell division control protein CDC23	Neurospora crassa]
comp8654_c0_seq4 len=3091 path=[1:0-351 443:352-1986	putative cell division control protein CDC23	Metarhizium anisopliae
comp8654_c0_seq5 len=3181 path=[1:0-351 353:352-441	putative cell division control protein CDC23	Metarhizium anisopliae
comp8654_c0_seq6 len=3027 path=[1:0-351 443:352-1986	related to cell division control protein CDC23	Fusarium fujikuroi
comp8655_c0_seq1 len=4240 path=[4219:0-2967 7187:2968-3074	caleosin domain containing protein	Colletotrichum orbiculare MAFF
comp8658_c0_seq1 len=3015 path=[2939:0-1602 6506:1603-1615	putative oxidoreductase protein	Togninia minima UCRPA7]
comp8658_c0_seq2 len=2990 path=[2939:0-1602 6506:1603-1615	3-ketoacyl-acyl carrier protein reductase	Arthroderma benhamiae CBS
comp8658_c0_seq3 len=3032 path=[2939:0-1602 4542:1603-1624	NAD(P)-binding protein	Wallemia sebi CBS 633.66]
comp8658_c0_seq4 len=3001 path=[2939:0-1602 4542:1603-1624	short-chain dehydrogenase	Bacteroides gallinarum]
comp8658_c0_seq5 len=2865 path=[2939:0-1602 4542:1603-1624	putative oxidoreductase protein	Togninia minima UCRPA7]
comp8658_c0_seq6 len=3080 path=[2939:0-1602 6506:1603-1615	putative oxidoreductase protein	Togninia minima UCRPA7]
comp8658_c0_seq7 len=2930 path=[2939:0-1602 4542:1603-1624	oxidoreductase	Magnaporthe oryzae 70-15]
comp8658_c0_seq8 len=3086 path=[2939:0-1602 6506:1603-1615	short-chain dehydrogenase/reductase SDR	Melioribacter roseus P3M-2]
comp8658_c0_seq9 len=2984 path=[2939:0-1602 6506:1603-1615	NAD(P)-binding protein	Wallemia sebi CBS 633.66]
comp8658_c0_seq10 len=3151 path=[2939:0-1602 6506:1603-1615	NADP(+)-dependent dehydrogenase	Blumeria graminis f. sp. tritici
comp8658_c0_seq11 len=2919 path=[2939:0-1602 6506:1603-1615	oxidoreductase	Magnaporthe oryzae 70-15]
comp8658_c0_seq12 len=2961 path=[2939:0-1602 4542:1603-1624	putative oxidoreductase protein	Togninia minima UCRPA7]
comp8658_c0_seq13 len=3055 path=[2939:0-1602 6506:1603-1615	NAD(P)-binding protein	Candida tenuis ATCC 10573]
comp8658_c0_seq14 len=3097 path=[2939:0-1602 4542:1603-1624	Short-chain dehydrogenase/reductase SDR	Macrophomina phaseolina MS6]
comp8658_c0_seq15 len=3026 path=[2939:0-1602 4542:1603-1624	oxidoreductase	Magnaporthe oryzae 70-15]
comp8658_c0_seq16 len=2936 path=[2939:0-1602 4542:1603-1624	short-chain dehydrogenase/reductase SDR	Melioribacter roseus P3M-2]
comp8659_c0_seq1 len=4891 path=[4645:0-1926 9495:1927-2031	short-chain dehydrogenase/reductase SDR	Melioribacter roseus P3M-2]
comp8659_c0_seq2 len=5056 path=[4645:0-1926 9495:1927-2031	unnamed protein product	Aspergillus oryzae RIB40]
comp8659_c0_seq3 len=4856 path=[4645:0-1926 6572:1927-3088	unnamed protein product	Aspergillus oryzae RIB40]
comp8659_c0_seq4 len=4786 path=[4645:0-1926 6572:1927-3088	unnamed protein product	Aspergillus oryzae RIB40]
comp8659_c0_seq5 len=4937 path=[4645:0-1926 9495:1927-2031	unnamed protein product	Aspergillus oryzae RIB40]
comp8659_c0_seq6 len=4772 path=[4645:0-1926 9495:1927-2031	unnamed protein product	Aspergillus oryzae RIB40]
comp8659_c0_seq7 len=4961 path=[4645:0-1926 9495:1927-2031	unnamed protein product	Aspergillus oryzae RIB40]
comp8659_c0_seq8 len=4667 path=[4645:0-1926 6572:1927-3088	unnamed protein product	Aspergillus oryzae RIB40]
comp8659_c0_seq9 len=4832 path=[4645:0-1926 6572:1927-3088	unnamed protein product	Aspergillus oryzae RIB40]
comp8659_c0_seq10 len=4951 path=[4645:0-1926 6572:1927-3088	unnamed protein product	Aspergillus oryzae RIB40]
comp8659_c0_seq11 len=4842 path=[4645:0-1926 9495:1927-2031	unnamed protein product	Aspergillus oryzae RIB40]
comp8659_c0_seq12 len=4867 path=[4645:0-1926 9495:1927-2031	unnamed protein product	Aspergillus oryzae RIB40]
comp8659_c0_seq13 len=4881 path=[4645:0-1926 6572:1927-3088	unnamed protein product	Aspergillus oryzae RIB40]
comp8659_c0_seq14 len=4986 path=[4645:0-1926 9495:1927-2031	unnamed protein product	Aspergillus oryzae RIB40]
comp8659_c0_seq15 len=4737 path=[4645:0-1926 6572:1927-3088	unnamed protein product	Aspergillus oryzae RIB40]
comp8659_c0_seq16 len=4762 path=[4645:0-1926 6572:1927-3088	unnamed protein product	Aspergillus oryzae RIB40]
comp8660_c0_seq1 len=1002 path=[1835:0-904 2740:905-959	related to O-methylsterigmatocystin oxidoreductase	Fusarium
comp8660_c0_seq2 len=947 path=[1835:0-904 2795:905-923	cytochrome P450	Dacryopinax sp. DJM-731 SS1]
comp8660_c0_seq3 len=880 path=[1:0-821 823:822-879]	cytochrome P450	Dacryopinax sp. DJM-731 SS1]
comp8661_c0_seq1 len=5453 path=[5393:0-3675 10869:3676-3737	putative cytochrome p450 protein	Eutypa lata UCREL1]
comp8661_c0_seq2 len=5471 path=[5393:0-3675 9069:3676-4999	Males-absent on the first protein	Fusarium oxysporum f. sp. cubense
comp8661_c0_seq3 len=5391 path=[5393:0-3675 9069:3676-4999	Males-absent on the first protein	Fusarium oxysporum f. sp. cubense
comp8661_c0_seq4 len=5533 path=[5393:0-3675 10869:3676-3737	Males-absent on the first protein	Fusarium oxysporum f. sp. cubense
comp8663_c0_seq1 len=3480 path=[3572:0-321 4087:322-2650	MOZ/SAS family protein	Marssonina brunnea f. sp. 'multigermtubi'
comp8663_c0_seq2 len=3673 path=[3572:0-321 3894:322-514	MOZ/SAS family protein	Marssonina brunnea f. sp. 'multigermtubi'
comp8663_c0_seq3 len=3401 path=[3572:0-321 4087:322-2650	MOZ/SAS family protein	Marssonina brunnea f. sp. 'multigermtubi'
comp8663_c0_seq4 len=3594 path=[3572:0-321 3894:322-514	probable fusarubin cluster-esterase	Fusarium fujikuroi IMI 58289]
comp8666_c0_seq1 len=6133 path=[6111:0-4004 10116:4005-4110	predicted protein	Nectria haematococca mpVI 77-13-4]
comp8666_c0_seq2 len=6404 path=[6111:0-4004 10116:4005-4110	predicted protein	Nectria haematococca mpVI 77-13-4]
comp8666_c0_seq3 len=6027 path=[6111:0-4004 10222:4005-5347	putative cro1 protein	Togninia minima UCRPA7]
comp8666_c0_seq4 len=6298 path=[6111:0-4004 10222:4005-5347	actin cytoskeleton organization protein (Cro1), putative	Metarhizium
comp8668_c0_seq1 len=1764 path=[1:0-148 150:149-1699	actin cytoskeleton organization protein (Cro1), putative	Metarhizium
comp8668_c0_seq2 len=2305 path=[4022:0-2240 8239:2241-2246	glycosyltransferase family 2 protein	Ophiostoma piceae UAMH 11346]
comp8669_c0_seq1 len=5091 path=[1:0-4230 10114:4231-4289	hyaluronan synthase	Paramecium bursaria Chlorella virus IL-5-2s1]
comp8669_c0_seq2 len=5028 path=[1:0-4230 4236:4231-4241	uncharacterized protein FFUJ_03413	Fusarium fujikuroi IMI 58289]
comp8669_c0_seq3 len=5017 path=[1:0-4230 4247:4231-5016]	uncharacterized protein FFUJ_03413	Fusarium fujikuroi IMI 58289]
comp8670_c1_seq1 len=4124 path=[16576:0-131 16770:132-4123]	uncharacterized protein FFUJ_03413	Fusarium fujikuroi IMI 58289]
comp8670_c1_seq2 len=4186 path=[16576:0-131 16708:132-193	AER370Wp	Ashbya gossypii ATCC 10895]
comp8670_c2_seq1 len=2649 path=[22334:0-2648]	cystathionine beta-lyase	Glomerella graminicola M1.001]
comp8670_c3_seq1 len=3398 path=[23929:0-157 10827:158-181	putative atp-dependent protease la protein	Togninia minima UCRPA7]
comp8670_c3_seq2 len=3631 path=[10370:0-456 10827:457-480	BRO1-like domain-containing protein	Glomerella graminicola M1.001]
comp8672_c0_seq1 len=2237 path=[1:0-1534 1536:1535-1657	putative nuclease s1 protein	Togninia minima UCRPA7]
comp8672_c0_seq2 len=2153 path=[1:0-1534 1536:1535-1657	putative nuclease s1 protein	Togninia minima UCRPA7]
comp8672_c0_seq3 len=868 path=[4633:0-165 1536:166-288	putative nuclease s1 protein	Togninia minima UCRPA7]
comp8672_c0_seq4 len=784 path=[4633:0-165 1536:166-288	putative nuclease s1 protein	Togninia minima UCRPA7]
comp8674_c0_seq1 len=3209 path=[3187:0-1451 4639:1452-1528	probable nuclease S1 precursor	Fusarium fujikuroi IMI 58289]
comp8675_c0_seq1 len=1990 path=[8474:0-36 8511:37-1989]	neutral/alkaline nonlysosomal ceramidase	Ajellomyces dermatitidis
comp8676_c0_seq1 len=373 path=[356:0-90 447:91-116 990:117-372]	predicted protein	Uncinocarpus reesii 1704]
comp8676_c0_seq2 len=378 path=[356:0-90 447:91-116 1430:117-127	putative uncharacterized protein	Clostridium sp. CAG:245]
comp8677_c0_seq1 len=3401 path=[1:0-337 339:338-1851	glycoside hydrolase family 5 protein	Trichoderma virens Gv29-8]
comp8677_c0_seq2 len=3130 path=[8955:0-66 339:67-1580	glycoside hydrolase family 5 protein	Trichoderma virens Gv29-8]
comp8678_c0_seq1 len=7232 path=[1:0-5516 5518:5517-6552	DNA polymerase epsilon	Neurospora tetrasperma FGSC 2508]
comp8679_c0_seq1 len=5409 path=[1:0-1146 1148:1147-1262	Glucose-6-phosphate 1-dehydrogenase (G6PD)	Metarhizium acridum CQMa
comp8679_c0_seq2 len=2381 path=[11362:0-167 3326:168-240	glucose-6-phosphate 1-dehydrogenase	Verticillium dahliae VdLs.17]
comp8679_c0_seq3 len=2448 path=[11362:0-167 3326:168-240	probable ZWF1-glucose-6-phosphate dehydrogenase	Fusarium fujikuroi
comp8679_c0_seq4 len=5293 path=[1:0-1146 1264:1147-3208	Glucose-6-phosphate 1-dehydrogenase (G6PD)	Metarhizium acridum CQMa
comp8679_c0_seq5 len=5476 path=[1:0-1146 1148:1147-1262	glucose-6-phosphate 1-dehydrogenase	Metarhizium anisopliae ARSEF 23]
comp8679_c0_seq6 len=5360 path=[1:0-1146 1264:1147-3208	glucose-6-phosphate 1-dehydrogenase	Metarhizium anisopliae ARSEF 23]
comp8680_c0_seq1 len=4441 path=[4280:0-196 4646:197-732	putative acetyltransferase protein	Togninia minima UCRPA7]
comp8680_c0_seq2 len=4558 path=[4280:0-196 4477:197-365	putative acetyltransferase protein	Togninia minima UCRPA7]
comp8680_c0_seq3 len=4396 path=[4280:0-196 4477:197-365	putative hhf2p protein	Eutypa lata UCREL1]
comp8680_c0_seq4 len=4227 path=[4280:0-196 4646:197-732	acetyltransferase	Colletotrichum higginsianum]
comp8680_c0_seq5 len=4610 path=[4280:0-196 4477:197-365	putative acetyltransferase protein	Togninia minima UCRPA7]
comp8680_c0_seq6 len=4535 path=[4280:0-196 4646:197-732	putative hhf2p protein	Eutypa lata UCREL1]
comp8680_c0_seq7 len=4081 path=[4280:0-196 4646:197-732	putative hhf2p protein	Eutypa lata UCREL1]
comp8680_c0_seq8 len=4389 path=[4280:0-196 4646:197-732	putative hhf2p protein	Eutypa lata UCREL1]
comp8680_c0_seq9 len=4295 path=[4280:0-196 4646:197-732	putative hhf2p protein	Eutypa lata UCREL1]
comp8680_c0_seq10 len=4464 path=[4280:0-196 4477:197-365	putative hhf2p protein	Eutypa lata UCREL1]
comp8680_c0_seq11 len=4133 path=[4280:0-196 4646:197-732	putative hhf2p protein	Eutypa lata UCREL1]
comp8680_c0_seq12 len=4302 path=[4280:0-196 4477:197-365	putative hhf2p protein	Eutypa lata UCREL1]
comp8680_c0_seq13 len=4250 path=[4280:0-196 4477:197-365	putative hhf2p protein	Eutypa lata UCREL1]
comp8680_c0_seq14 len=3987 path=[4280:0-196 4646:197-732	putative hhf2p protein	Eutypa lata UCREL1]
comp8680_c0_seq15 len=4156 path=[4280:0-196 4477:197-365	putative hhf2p protein	Eutypa lata UCREL1]
comp8680_c0_seq16 len=4704 path=[4280:0-196 4477:197-365	putative hhf2p protein	Eutypa lata UCREL1]
comp8681_c0_seq1 len=3893 path=[3926:0-521 4448:522-1606	PREDICTED: histone H4 replacement-like	Saccoglossus kowalevskii]
comp8681_c0_seq2 len=2363 path=[7851:0-22 5533:23-323	pg1	Hordeum vulgare]
comp8681_c0_seq3 len=3543 path=[7897:0-117 4448:118-1202	pg1	Hordeum vulgare]
comp8685_c0_seq2 len=9301 path=[4513:0-1994 6508:1995-4064	pg1	Hordeum vulgare]
comp8685_c0_seq3 len=9385 path=[4513:0-1994 6508:1995-4064	PREDICTED: mCG51881-like	Oryctolagus cuniculus]
comp8685_c0_seq5 len=9274 path=[4513:0-1994 6508:1995-4064	PREDICTED: mCG51881-like	Oryctolagus cuniculus]
comp8685_c0_seq8 len=9356 path=[4513:0-1994 6508:1995-4064	PREDICTED: mCG51881-like	Oryctolagus cuniculus]
comp8685_c0_seq15 len=9245 path=[4513:0-1994 6508:1995-4064	PREDICTED: mCG51881-like	Oryctolagus cuniculus]
comp8685_c0_seq17 len=9272 path=[4513:0-1994 6508:1995-4064	PREDICTED: mCG51881-like	Oryctolagus cuniculus]
comp8685_c0_seq18 len=4625 path=[4513:0-1994 6508:1995-4064	PREDICTED: tigger transposable element-derived protein 4-like	Bombyx
comp8688_c0_seq1 len=2327 path=[1:0-412 414:413-2326]	T-cell receptor beta chain ANA 11	Brugia malayi]
comp8688_c0_seq2 len=436 path=[1:0-412 7761:413-435]	protein kinase domain protein	Colletotrichum orbiculare MAFF
comp8689_c0_seq1 len=2105 path=[2092:0-789 4206:790-874	predicted protein	Nectria haematococca mpVI 77-13-4]
comp8689_c0_seq2 len=2114 path=[2092:0-789 2882:790-827	putative aryl-alcohol protein	Chaetomium thermophilum var.
comp8689_c0_seq3 len=1465 path=[2092:0-789 2882:790-827	putative aryl-alcohol protein	Chaetomium thermophilum var.
comp8689_c0_seq4 len=2058 path=[2092:0-789 2882:790-827	putative aryl-alcohol protein	Chaetomium thermophilum var.
comp8689_c0_seq5 len=2043 path=[2092:0-789 2882:790-827	putative aryl-alcohol protein	Chaetomium thermophilum var.
comp8689_c0_seq6 len=1512 path=[2092:0-789 4206:790-874	voltage-gated potassium channel subunit beta-1	Verticillium dahliae
comp8689_c0_seq7 len=2090 path=[2092:0-789 4206:790-874	predicted protein	Nectria haematococca mpVI 77-13-4]
comp8689_c0_seq8 len=2161 path=[2092:0-789 4206:790-874	predicted protein	Nectria haematococca mpVI 77-13-4]
comp8690_c0_seq1 len=3032 path=[2952:0-158 5925:159-216	acetylxylan esterase	Magnaporthe oryzae 70-15]
comp8690_c0_seq2 len=2974 path=[2952:0-158 3111:159-530	acetylxylan esterase	Magnaporthe oryzae 70-15]
comp8691_c0_seq1 len=6697 path=[6744:0-3610 10355:3611-3666	acetyl xylan esterase (Axe1)	Aspergillus fumigatus Af293]
comp8694_c0_seq1 len=3117 path=[3149:0-371 3521:372-1230	carboxylesterase-mitochondrial 37S ribosomal protein YmS2	Nectria
comp8694_c0_seq2 len=1748 path=[3149:0-371 3521:372-1230	DNA replication complex gins protein sld5	Colletotrichum
comp8694_c0_seq3 len=3171 path=[3149:0-371 3521:372-1230	carboxylesterase-mitochondrial 37S ribosomal protein YmS2	Nectria
comp8694_c0_seq4 len=1802 path=[3149:0-371 3521:372-1230	DNA replication complex gins protein sld5	Colletotrichum
comp8695_c0_seq1 len=8070 path=[8048:0-8069]	GINS DNA replication complex subunit Sld5, putative	Trichophyton
comp8696_c0_seq1 len=2582 path=[1:0-1108 1134:1109-2508	glycoside hydrolase family 5 protein	Thielavia terrestris NRRL 8126]
comp8696_c0_seq2 len=2606 path=[1:0-1108 1110:1109-1131	glycoside hydrolase family 5 protein	Thielavia terrestris NRRL 8126]
comp8696_c0_seq3 len=2732 path=[1:0-1108 1110:1109-1131	glycoside hydrolase family 5 protein	Thielavia terrestris NRRL 8126]
comp8697_c0_seq1 len=3548 path=[3526:0-451 3978:452-3065	glycoside hydrolase family 5 protein	Thielavia terrestris NRRL 8126]
comp8700_c3_seq1 len=3477 path=[1611:0-445 2057:446-1441	glycoside hydrolase family 5 protein	Thielavia terrestris NRRL 8126]
comp8700_c3_seq2 len=3637 path=[13519:0-605 2057:606-1601	uncharacterized protein CPUR_00913	Claviceps purpurea 20.1]
comp8701_c0_seq1 len=6984 path=[7324:0-6364 13689:6365-6785	TPR domain-containing protein	Glomerella graminicola M1.001]
comp8701_c0_seq2 len=7397 path=[7324:0-6364 13689:6365-6785	TPR domain-containing protein	Glomerella graminicola M1.001]
comp8702_c0_seq1 len=5082 path=[1:0-5081]	ZIP metal ion transporter	Aspergillus fumigatus Af293]
comp8704_c0_seq1 len=8593 path=[8319:0-1249 17230:1250-1356	vacuolar protein sorting protein	Colletotrichum orbiculare MAFF
comp8704_c0_seq2 len=8341 path=[8319:0-1249 9569:1250-5057	vacuolar protein sorting protein	Colletotrichum orbiculare MAFF
comp8704_c0_seq3 len=8486 path=[8319:0-1249 9569:1250-5057	vacuolar protein sorting protein	Colletotrichum orbiculare MAFF
comp8704_c0_seq4 len=8448 path=[8319:0-1249 17230:1250-1356	vacuolar protein sorting protein	Colletotrichum orbiculare MAFF
comp8707_c0_seq1 len=2310 path=[1:0-869 871:870-900	oligopeptidase family protein	Colletotrichum orbiculare MAFF 240422]
comp8707_c0_seq2 len=2364 path=[1:0-869 871:870-900 902:901-954	mitochondrial integral membrane protein	Pyrenophora
comp8707_c0_seq3 len=2216 path=[1:0-869 871:870-900	related to mitochondrial integral membrane protein	Fusarium
comp8707_c0_seq4 len=2270 path=[1:0-869 871:870-900 902:901-954	related to mitochondrial integral membrane protein	Fusarium
comp8708_c0_seq1 len=1996 path=[2198:0-139 2562:140-236	integral membrane protein	Magnaporthe oryzae Y34]
comp8708_c0_seq4 len=2090 path=[2198:0-139 2338:140-229	integral membrane protein	Magnaporthe oryzae Y34]
comp8708_c0_seq6 len=2220 path=[2198:0-139 2338:140-229	integral membrane protein	Magnaporthe oryzae Y34]
comp8710_c0_seq1 len=1700 path=[2325:0-1094 3420:1095-1118	integral membrane protein	Magnaporthe oryzae Y34]
comp8710_c0_seq2 len=4496 path=[8760:0-2141 10950:2142-2259	predicted protein	Trichoderma reesei QM6a]
comp8710_c0_seq3 len=4640 path=[8760:0-2141 10902:2142-2189	predicted protein	Trichoderma reesei QM6a]
comp8710_c0_seq4 len=4612 path=[8760:0-2141 10950:2142-2259	predicted protein	Trichoderma reesei QM6a]
comp8710_c0_seq5 len=4592 path=[8760:0-2141 10950:2142-2259	predicted protein	Trichoderma reesei QM6a]
comp8710_c0_seq6 len=4660 path=[8760:0-2141 10902:2142-2189	predicted protein	Trichoderma reesei QM6a]
comp8710_c0_seq7 len=4708 path=[8760:0-2141 10950:2142-2259	predicted protein	Trichoderma reesei QM6a]
comp8710_c0_seq8 len=4544 path=[8760:0-2141 10902:2142-2189	predicted protein	Trichoderma reesei QM6a]
comp8710_c0_seq9 len=4756 path=[8760:0-2141 10902:2142-2189	predicted protein	Trichoderma reesei QM6a]
comp8711_c0_seq1 len=2406 path=[2501:0-828 3914:829-953	histidine phosphotransferase hpt1p	Colletotrichum gloeosporioides
comp8711_c0_seq2 len=2523 path=[2501:0-828 3330:829-1412	histidine phosphotransferase hpt1p	Colletotrichum gloeosporioides
comp8711_c0_seq3 len=2482 path=[2501:0-828 3330:829-1412	histidine phosphotransferase hpt1p	Colletotrichum gloeosporioides
comp8711_c0_seq4 len=2320 path=[2501:0-828 3914:829-953	histidine phosphotransferase hpt1p	Colletotrichum gloeosporioides
comp8711_c0_seq5 len=1898 path=[2501:0-828 3914:829-953	histidine phosphotransferase hpt1p	Colletotrichum gloeosporioides
comp8711_c0_seq6 len=2904 path=[2501:0-828 3330:829-1412	histidine phosphotransferase hpt1p	Colletotrichum gloeosporioides
comp8711_c0_seq7 len=2990 path=[2501:0-828 3330:829-1412	histidine phosphotransferase hpt1p	Colletotrichum gloeosporioides
comp8711_c0_seq8 len=1939 path=[2501:0-828 3914:829-953	histidine phosphotransferase hpt1p	Colletotrichum gloeosporioides
comp8712_c0_seq1 len=5337 path=[5315:0-1609 6925:1610-1686	interferon-induced GTP-binding protein Mx	Marssonina brunnea f. sp.
comp8712_c0_seq2 len=5445 path=[5315:0-1609 10650:1610-1660	Dynamin family protein	Coccidioides posadasii C735 delta SOWgp]
comp8713_c0_seq1 len=1596 path=[1654:0-87 1822:88-560	peroxisomal (S)-2-hydroxy-acid oxidase	Verticillium dahliae VdLs.17]
comp8713_c0_seq2 len=1676 path=[1654:0-87 1742:88-167	peroxisomal (S)-2-hydroxy-acid oxidase	Verticillium dahliae VdLs.17]
comp8714_c0_seq1 len=1863 path=[11713:0-79 4015:80-1513	putative cytochrome mitochondrial precursor protein	Eutypa lata
comp8714_c0_seq2 len=5797 path=[1:0-3736 3738:3737-4013	DNA topoisomerase 2	Metarhizium anisopliae ARSEF 23]
comp8714_c0_seq3 len=5851 path=[1:0-3736 11887:3737-3790	DNA topoisomerase 2	Metarhizium anisopliae ARSEF 23]
comp8715_c0_seq1 len=1494 path=[1368:0-442 1811:443-677	DNA topoisomerase II	Arthroderma obtusum]
comp8715_c0_seq2 len=1393 path=[1368:0-442 1811:443-677	short chain dehydrogenase	Colletotrichum orbiculare MAFF 240422]
comp8715_c0_seq3 len=1402 path=[1368:0-442 1811:443-677	short chain dehydrogenase	Colletotrichum orbiculare MAFF 240422]
comp8715_c0_seq4 len=1390 path=[1368:0-442 1811:443-677	short chain dehydrogenase	Colletotrichum orbiculare MAFF 240422]
comp8715_c0_seq5 len=1289 path=[1368:0-442 1811:443-677	short chain dehydrogenase	Colletotrichum orbiculare MAFF 240422]
comp8715_c0_seq6 len=1301 path=[1368:0-442 1811:443-677	short chain dehydrogenase	Colletotrichum orbiculare MAFF 240422]
comp8716_c0_seq1 len=4562 path=[4540:0-124 4665:125-2248	triacylglycerol lipase-like protein	Chaetomium thermophilum var.
comp8717_c0_seq1 len=4022 path=[1:0-1979 1981:1980-2061	triacylglycerol lipase-like protein	Chaetomium thermophilum var.
comp8717_c0_seq2 len=2204 path=[8581:0-93 1981:94-175	inorganic pyrophosphatase	Uncinocarpus reesii 1704]
comp8717_c0_seq3 len=4158 path=[1:0-1979 1981:1980-2061	inorganic pyrophosphatase	Candida tenuis ATCC 10573]
comp8717_c0_seq4 len=2340 path=[8581:0-93 1981:94-175	inorganic pyrophosphatase	Pseudozyma antarctica T-34]
comp8719_c0_seq1 len=6203 path=[6348:0-450 6966:451-1219	unnamed protein product	Aspergillus niger]
comp8719_c0_seq2 len=6370 path=[6348:0-450 6799:451-617	unnamed protein product	Aspergillus niger]
comp8720_c0_seq1 len=7140 path=[1:0-1108 1110:1109-4537	unnamed protein product	Aspergillus niger]
comp8720_c0_seq2 len=7077 path=[1:0-1108 1110:1109-4537	unnamed protein product	Aspergillus niger]
comp8720_c0_seq3 len=2756 path=[14326:0-216 4539:217-1376	predicted protein	Verticillium albo-atrum VaMs.102]
comp8720_c0_seq4 len=2819 path=[14326:0-216 4539:217-1376	predicted protein	Verticillium albo-atrum VaMs.102]
comp8721_c0_seq1 len=3026 path=[1:0-2448 2450:2449-2472	chitin deacetylase	Colletotrichum orbiculare MAFF 240422]
comp8721_c0_seq2 len=5290 path=[12879:0-1091 13971:1092-1299	chitin binding protein	Magnaporthe grisea]
comp8721_c0_seq3 len=3063 path=[1:0-2448 2450:2449-2472	putative chitin binding protein	Eutypa lata UCREL1]
comp8726_c0_seq3 len=1774 path=[1:0-957 959:958-1316	similar to cyclohexanone 1,2-monooxygenase	Leptosphaeria maculans
comp8727_c0_seq1 len=5334 path=[5312:0-4602 9915:4603-4728	putative -like family protein	Togninia minima UCRPA7]
comp8728_c0_seq1 len=5438 path=[5592:0-2950 8543:2951-3935	polyphosphoinositide phosphatase	Verticillium dahliae VdLs.17]
comp8729_c0_seq1 len=5004 path=[4852:0-537 5390:538-692	DnaJ domain-containing protein	Colletotrichum higginsianum]
comp8729_c0_seq2 len=5250 path=[4852:0-537 10167:538-798	DnaJ domain-containing protein	Colletotrichum higginsianum]
comp8729_c0_seq3 len=5171 path=[4852:0-537 10167:538-798	DnaJ domain-containing protein	Colletotrichum higginsianum]
comp8729_c0_seq4 len=4874 path=[4852:0-537 5390:538-692	DnaJ domain-containing protein	Colletotrichum higginsianum]
comp8729_c0_seq5 len=5301 path=[4852:0-537 10167:538-798	DnaJ domain-containing protein	Colletotrichum higginsianum]
comp8729_c0_seq6 len=4925 path=[4852:0-537 5390:538-692	DnaJ domain-containing protein	Colletotrichum higginsianum]
comp8729_c0_seq7 len=4953 path=[4852:0-537 5390:538-692	DnaJ domain-containing protein	Colletotrichum higginsianum]
comp8729_c0_seq8 len=5222 path=[4852:0-537 10167:538-798	DnaJ domain-containing protein	Colletotrichum higginsianum]
comp8732_c0_seq1 len=5321 path=[1:0-1614 11300:1615-1616	hexose transporter	Glomerella graminicola]
comp8732_c0_seq2 len=3892 path=[10783:0-107 10891:108-185	MFS sugar transporter, putative	Neosartorya fischeri NRRL 181]
comp8732_c0_seq3 len=1698 path=[1:0-1614 11300:1615-1616	putative mfs sugar transporter protein	Togninia minima UCRPA7]
comp8734_c0_seq1 len=5624 path=[5493:0-87 5581:88-1613	unnamed protein product	Aspergillus oryzae RIB40]
comp8734_c0_seq2 len=5622 path=[5493:0-87 5581:88-1613	unnamed protein product	Aspergillus oryzae RIB40]
comp8734_c0_seq3 len=5515 path=[5493:0-87 5581:88-1613	alpha/beta-Hydrolase	Glarea lozoyensis ATCC 20868]
comp8734_c0_seq4 len=5565 path=[5493:0-87 5581:88-1613	alpha/beta-Hydrolase	Glarea lozoyensis ATCC 20868]
comp8734_c0_seq5 len=5681 path=[5493:0-87 5581:88-1613	unnamed protein product	Aspergillus niger]
comp8734_c0_seq6 len=5572 path=[5493:0-87 5581:88-1613	alpha/beta-Hydrolase	Glarea lozoyensis ATCC 20868]
comp8735_c0_seq1 len=2608 path=[1:0-99 101:100-305 307:306-434	similar to lipase II precursor	Leptosphaeria maculans JN3]
comp8735_c0_seq2 len=2534 path=[1:0-99 307:100-228 449:229-327	similar to lipase II precursor	Leptosphaeria maculans JN3]
comp8735_c0_seq3 len=2596 path=[1:0-99 101:100-305 307:306-434	similar to lipase II precursor	Leptosphaeria maculans JN3]
comp8735_c0_seq4 len=2765 path=[1:0-99 101:100-305 307:306-434	similar to lipase II precursor	Leptosphaeria maculans JN3]
comp8735_c0_seq6 len=2377 path=[1:0-99 307:100-228 449:229-327	similar to lipase II precursor	Leptosphaeria maculans JN3]
comp8735_c0_seq7 len=2402 path=[1:0-99 307:100-228 5603:229-240	similar to lipase II precursor	Leptosphaeria maculans JN3]
comp8735_c0_seq8 len=2547 path=[1:0-99 307:100-228 436:229-241	similar to lipase II precursor	Leptosphaeria maculans JN3]
comp8735_c0_seq9 len=2740 path=[1:0-99 101:100-305 307:306-434	similar to lipase II precursor	Leptosphaeria maculans JN3]
comp8735_c0_seq10 len=2753 path=[1:0-99 101:100-305 307:306-434	similar to lipase II precursor	Leptosphaeria maculans JN3]
comp8735_c0_seq11 len=2559 path=[1:0-99 307:100-228	similar to lipase II precursor	Leptosphaeria maculans JN3]
comp8735_c0_seq12 len=2390 path=[1:0-99 307:100-228 436:229-241	similar to lipase II precursor	Leptosphaeria maculans JN3]
comp8736_c0_seq2 len=2955 path=[1:0-2884 2886:2885-2954]	similar to lipase II precursor	Leptosphaeria maculans JN3]
comp8736_c1_seq1 len=2242 path=[8781:0-2182 10964:2183-2241]	Forkhead box I3b	Danio rerio]
comp8737_c0_seq1 len=11069 path=[10994:0-5864 16859:5865-8671	Forkhead box I3b	Danio rerio]
comp8740_c0_seq1 len=1697 path=[7263:0-1696]	Forkhead box I3b	Danio rerio]
comp8740_c1_seq1 len=2930 path=[4469:0-1480 9200:1481-1533	Forkhead box I3b	Danio rerio]
comp8740_c1_seq2 len=2986 path=[4469:0-1480 9200:1481-1533	putative integral membrane protein	Eutypa lata UCREL1]
comp8740_c1_seq3 len=2878 path=[4469:0-1480 5950:1481-1481	integral membrane protein	Cordyceps militaris CM01]
comp8742_c0_seq1 len=3073 path=[1:0-1346 1348:1347-1380	peptidase domain-containing protein	Nostoc sp. PCC 7107]
comp8744_c0_seq2 len=2337 path=[5831:0-41 3277:42-71	putative het-domain-containing protein	Botryotinia fuckeliana BcDW1]
comp8744_c0_seq3 len=2283 path=[5831:0-41 3277:42-71	putative het-domain-containing protein	Botryotinia fuckeliana BcDW1]
comp8745_c0_seq1 len=2596 path=[2574:0-1199 3774:1200-1960	putative het-domain-containing protein	Botryotinia fuckeliana BcDW1]
comp8746_c0_seq1 len=217 path=[508:0-36 328:37-43 551:44-216]	putative het-domain-containing protein	Botryotinia fuckeliana BcDW1]
comp8746_c0_seq2 len=287 path=[221:0-106 328:107-113	putative het-domain-containing protein	Botryotinia fuckeliana BcDW1]
comp8746_c0_seq3 len=243 path=[221:0-106 328:107-113	PREDICTED: uncharacterized protein LOC101060667	Homo sapiens]
comp8749_c0_seq1 len=11067 path=[11050:0-2314 13365:2315-2861	CAMK kinase	Ajellomyces capsulatus H143]
comp8749_c0_seq2 len=11113 path=[11050:0-2314 22187:2315-2360	CAMK kinase	Ajellomyces capsulatus H143]
comp8749_c0_seq3 len=11049 path=[11050:0-2314 22187:2315-2360	CAMK kinase	Ajellomyces capsulatus H143]
comp8749_c0_seq4 len=11003 path=[11050:0-2314 13365:2315-2861	CAMK kinase	Ajellomyces capsulatus H143]
comp8750_c0_seq1 len=216 path=[194:0-66 488:67-121 752:122-133	CAMK kinase	Ajellomyces capsulatus H143]
comp8753_c0_seq1 len=1659 path=[1:0-1499 1501:1500-1538	ferulic acid esterase (FaeA), putative	Beauveria bassiana ARSEF
comp8754_c0_seq1 len=2706 path=[1:0-1143 1145:1144-1854	alpha-N-arabinofuranosidase 2	Magnaporthe oryzae 70-15]
comp8754_c0_seq2 len=1214 path=[1:0-1143 5527:1144-1213]	alpha-N-arabinofuranosidase 2	Magnaporthe oryzae 70-15]
comp8754_c0_seq3 len=2630 path=[1:0-1143 1145:1144-1854	alpha-N-arabinofuranosidase 2	Magnaporthe oryzae 70-15]
comp8760_c0_seq1 len=5792 path=[5745:0-3678 9424:3679-3723	JmjC domain-containing protein	Glomerella graminicola M1.001]
comp8760_c0_seq2 len=5692 path=[5745:0-3678 9469:3679-3921	JmjC domain-containing protein	Glomerella graminicola M1.001]
comp8760_c0_seq3 len=5822 path=[5745:0-3678 9424:3679-3723	JmjC domain-containing protein	Marssonina brunnea f. sp.
comp8760_c0_seq5 len=5777 path=[5745:0-3678 9469:3679-3921	JmjC domain-containing protein	Marssonina brunnea f. sp.
comp8760_c0_seq6 len=5737 path=[5745:0-3678 9424:3679-3723	JmjC domain-containing protein	Marssonina brunnea f. sp.
comp8760_c0_seq7 len=5722 path=[5745:0-3678 9469:3679-3921	JmjC domain-containing protein	Marssonina brunnea f. sp.
comp8760_c0_seq8 len=5747 path=[5745:0-3678 9469:3679-3921	JmjC domain-containing protein	Marssonina brunnea f. sp.
comp8765_c0_seq1 len=6530 path=[1:0-5066 5068:5067-6205	JmjC domain-containing protein	Marssonina brunnea f. sp.
comp8766_c0_seq1 len=726 path=[1:0-370 4538:371-372	saccharopine dehydrogenase	Marssonina brunnea f. sp.
comp8766_c0_seq2 len=608 path=[1:0-370 372:371-523	saccharopine dehydrogenase, putative	Coccidioides posadasii C735
comp8766_c0_seq5 len=2069 path=[1:0-370 4538:371-372	putative saccharopine dehydrogenase protein	Eutypa lata UCREL1]
comp8766_c0_seq6 len=1964 path=[1:0-370 4538:371-372	saccharopine dehydrogenase	marine gamma proteobacterium HTCC2143]
comp8766_c0_seq7 len=621 path=[1:0-370 4538:371-372	saccharopine dehydrogenase	Marssonina brunnea f. sp.
comp8768_c0_seq1 len=2894 path=[1:0-1709 5767:1710-1773	saccharopine dehydrogenase, putative	Aspergillus clavatus NRRL 1]
comp8768_c0_seq2 len=2816 path=[1:0-1709 1711:1710-1977	carbohydrate esterase family 5 protein	Laccaria bicolor S238N-H82]
comp8768_c0_seq3 len=2915 path=[1:0-1709 1711:1710-1977	carbohydrate esterase family 5 protein	Pseudocercospora fijiensis
comp8768_c0_seq4 len=2731 path=[1:0-1709 1711:1710-1977	carbohydrate esterase family 5 protein	Pseudocercospora fijiensis
comp8768_c0_seq5 len=2795 path=[1:0-1709 5767:1710-1773	Acetylxylan esterase 2	Fusarium oxysporum f. sp. cubense race 4]
comp8768_c0_seq6 len=2979 path=[1:0-1709 5767:1710-1773	carbohydrate esterase family 5 protein	Laccaria bicolor S238N-H82]
comp8768_c0_seq7 len=2880 path=[1:0-1709 5767:1710-1773	COX19 homolog, cytochrome c oxidase assembly protein	Ectocarpus
comp8768_c0_seq8 len=2830 path=[1:0-1709 1711:1710-1977	COX19 homolog, cytochrome c oxidase assembly protein	Ectocarpus
comp8769_c0_seq1 len=8296 path=[8284:0-1008 9293:1009-1740	serine/threonine-protein phosphatase PP-Z	Gaeumannomyces graminis
comp8769_c0_seq2 len=8363 path=[8284:0-1008 16670:1009-1075	serine/threonine protein phosphatase, putative	Ricinus communis]
comp8769_c0_seq3 len=8497 path=[8284:0-1008 16670:1009-1075	serine/threonine protein phosphatase, putative	Ricinus communis]
comp8770_c0_seq1 len=1913 path=[3517:0-1817 8122:1818-1912]	GTP cyclohydrolase II	Glomerella graminicola M1.001]
comp8770_c0_seq2 len=3691 path=[3517:0-1817 5335:1818-1846	GTP cyclohydrolase II	Colletotrichum higginsianum]
comp8770_c0_seq3 len=1783 path=[7786:0-176 5450:177-247	AaceriAGL146Wp	Saccharomycetaceae sp. 'Ashbya aceri']
comp8770_c0_seq4 len=3539 path=[3517:0-1817 5335:1818-1846	GTP cyclohydrolase II	Glomerella graminicola M1.001]
comp8771_c0_seq1 len=11581 path=[11585:0-7216 18802:7217-8468	putative GTP cyclohydrolase II	Gordonia paraffinivorans]
comp8772_c0_seq5 len=941 path=[6375:0-89 5459:90-940]	cytochrome p450	Colletotrichum gloeosporioides Nara gc5]
comp8775_c0_seq1 len=3245 path=[3280:0-268 3549:269-889	cytochrome p450	Colletotrichum gloeosporioides Nara gc5]
comp8775_c0_seq2 len=3368 path=[3280:0-268 6712:269-346	similar to O-sialoglycoprotein peptidase	Botryotinia fuckeliana
comp8775_c0_seq3 len=3425 path=[3280:0-268 6712:269-346	transcription factor RfeD, putative	Trichophyton verrucosum HKI
comp8775_c0_seq4 len=3347 path=[3280:0-268 3549:269-889	transcription factor RfeD, putative	Trichophyton verrucosum HKI
comp8775_c0_seq5 len=3323 path=[3280:0-268 6712:269-346	Transcription factor RfeD, putative	Penicillium digitatum Pd1]
comp8775_c0_seq6 len=3302 path=[3280:0-268 3549:269-889	transcription factor RfeD, putative	Trichophyton verrucosum HKI
comp8775_c0_seq7 len=3380 path=[3280:0-268 6712:269-346	transcription factor RfeD, putative	Trichophyton verrucosum HKI
comp8775_c0_seq8 len=3290 path=[3280:0-268 3549:269-889	transcription factor RfeD, putative	Trichophyton verrucosum HKI
comp8778_c0_seq1 len=5046 path=[1:0-381 456:382-1941	transcription factor RfeD	Coccidioides immitis RS]
comp8778_c0_seq2 len=5194 path=[1:0-381 383:382-454	E3 ubiquitin-protein ligase PIB1, putative	Talaromyces stipitatus
comp8778_c0_seq3 len=5061 path=[1:0-381 456:382-1941	E3 ubiquitin-protein ligase PIB1, putative	Talaromyces stipitatus
comp8778_c0_seq4 len=4986 path=[1:0-381 456:382-1941	A kinase anchor protein	Aspergillus kawachii IFO 4308]
comp8778_c0_seq5 len=5134 path=[1:0-381 383:382-454	A kinase anchor protein	Aspergillus kawachii IFO 4308]
comp8778_c0_seq6 len=5121 path=[1:0-381 456:382-1941	A kinase anchor protein	Aspergillus kawachii IFO 4308]
comp8778_c0_seq7 len=5119 path=[1:0-381 383:382-454	FYVE zinc finger protein	Arthroderma otae CBS 113480]
comp8778_c0_seq8 len=5059 path=[1:0-381 383:382-454	FYVE zinc finger protein	Arthroderma otae CBS 113480]
comp8779_c0_seq1 len=3903 path=[1:0-425 427:426-477 479:478-831	A kinase anchor protein	Aspergillus kawachii IFO 4308]
comp8779_c0_seq2 len=3903 path=[1:0-425 427:426-477 479:478-831	putative C6 finger domain protein	Taphrina deformans PYCC 5710]
comp8779_c0_seq3 len=3972 path=[1:0-425 427:426-477 479:478-831	C6 finger domain-containing protein	Ajellomyces capsulatus H88]
comp8779_c0_seq4 len=3834 path=[1:0-425 427:426-477 479:478-831	putative C6 finger domain protein	Taphrina deformans PYCC 5710]
comp8780_c0_seq1 len=1298 path=[1276:0-427 1704:428-521	putative C6 finger domain protein	Taphrina deformans PYCC 5710]
comp8780_c0_seq2 len=1204 path=[1276:0-427 1798:428-1203]	putative C6 finger domain protein	Taphrina deformans PYCC 5710]
comp8783_c0_seq1 len=3855 path=[1:0-3831 9772:3832-3854]	beta-glucosidase 6	Colletotrichum orbiculare MAFF 240422]
comp8783_c0_seq2 len=4790 path=[1:0-3831 3833:3832-4789]	putative glycoside hydrolase family 5 protein	Eutypa lata UCREL1]
comp8784_c0_seq1 len=5266 path=[1:0-520 522:521-581	glycoside hydrolase family 5 protein	Ophiostoma piceae UAMH 11346]
comp8784_c0_seq2 len=5049 path=[1:0-520 583:521-3510	sugar porter family MFS transporter	Glomerella graminicola M1.001]
comp8784_c0_seq3 len=5125 path=[1:0-520 583:521-3510	maltose permease	Ophiostoma piceae UAMH 11346]
comp8784_c0_seq4 len=5186 path=[1:0-520 522:521-581	sugar porter family MFS transporter	Glomerella graminicola M1.001]
comp8784_c0_seq5 len=5110 path=[1:0-520 522:521-581	maltose permease	Ophiostoma piceae UAMH 11346]
comp8784_c0_seq6 len=5129 path=[1:0-520 583:521-3510	alpha glucoside transporter	Glomerella graminicola]
comp8784_c0_seq7 len=5205 path=[1:0-520 583:521-3510	maltose permease MAL61	Paracoccidioides brasiliensis Pb03]
comp8784_c0_seq8 len=5190 path=[1:0-520 522:521-581	maltose permease MAL61	Paracoccidioides brasiliensis Pb03]
comp8788_c0_seq1 len=2882 path=[1:0-1124 1126:1125-1437	k(+) h(+) antiporter 1	Colletotrichum gloeosporioides Nara gc5]
comp8788_c0_seq2 len=2882 path=[1:0-1124 1126:1125-1437	sodium/hydrogen exchanger family protein	Glomerella graminicola
comp8790_c0_seq1 len=2183 path=[1:0-1651 1653:1652-1724	k(+) h(+) antiporter 1	Colletotrichum orbiculare MAFF 240422]
comp8790_c0_seq2 len=2179 path=[1:0-1651 1726:1652-1838	predicted protein	Chaetomium globosum CBS 148.51]
comp8790_c0_seq3 len=2252 path=[1:0-1651 1653:1652-1724	uncharacterized protein FFUJ_03418	Fusarium fujikuroi IMI 58289]
comp8790_c0_seq4 len=2010 path=[1:0-1651 1726:1652-1838	uncharacterized protein FFUJ_03418	Fusarium fujikuroi IMI 58289]
comp8790_c0_seq5 len=2110 path=[1:0-1651 1726:1652-1838	uncharacterized protein FFUJ_03418	Fusarium fujikuroi IMI 58289]
comp8790_c0_seq6 len=2083 path=[1:0-1651 1653:1652-1724	uncharacterized protein FFUJ_03418	Fusarium fujikuroi IMI 58289]
comp8793_c0_seq1 len=1522 path=[5075:0-75 3150:76-478	uncharacterized protein FFUJ_03418	Fusarium fujikuroi IMI 58289]
comp8793_c0_seq2 len=683 path=[5075:0-75 3150:76-478	predicted protein	Ajellomyces capsulatus NAm1]
comp8793_c0_seq3 len=1470 path=[2287:0-862 3150:863-1265	unnamed protein product	Aspergillus oryzae RIB40]
comp8795_c0_seq1 len=8752 path=[8820:0-1943 20850:1944-1948	unnamed protein product	Aspergillus oryzae RIB40]
comp8795_c0_seq2 len=8818 path=[8820:0-1943 20850:1944-1948	predicted protein	Verticillium alfalfae VaMs.102]
comp8795_c0_seq3 len=7167 path=[19110:0-646 19757:647-1050	predicted protein	Verticillium alfalfae VaMs.102]
comp8795_c0_seq4 len=8684 path=[8820:0-1943 20850:1944-1948	predicted protein	Verticillium alfalfae VaMs.102]
comp8795_c0_seq5 len=8618 path=[8820:0-1943 20850:1944-1948	centromere binding protein b	Colletotrichum orbiculare MAFF 240422]
comp8796_c0_seq1 len=4567 path=[4373:0-1921 8768:1922-2093	putative duf6 domain protein	Eutypa lata UCREL1]
comp8796_c0_seq2 len=4395 path=[4373:0-1921 6295:1922-3564	putative duf6 domain protein	Eutypa lata UCREL1]
comp8797_c0_seq1 len=1985 path=[3873:0-233 4107:234-253	beta-lactamase	Sphingomonas sp. S17]
comp8797_c0_seq2 len=4113 path=[12763:0-123 8975:124-511	alkaline phosphatase family protein	Colletotrichum gloeosporioides
comp8797_c0_seq3 len=4410 path=[8554:0-420 8975:421-808	alkaline phosphatase family protein	Verticillium dahliae VdLs.17]
comp8802_c0_seq1 len=3763 path=[3506:0-288 3795:289-404	tldc domain containing protein 2	Colletotrichum gloeosporioides Nara
comp8802_c0_seq2 len=3528 path=[3506:0-288 3795:289-404	tldc domain containing protein 2	Colletotrichum gloeosporioides Nara
comp8803_c0_seq1 len=5559 path=[1:0-366 11224:367-497	glutathione-dependent formaldehyde dehydrogenase	Metarhizium acridum
comp8803_c0_seq2 len=5428 path=[1:0-366 368:367-496 498:497-634	glutathione-dependent formaldehyde dehydrogenase	Metarhizium acridum
comp8803_c0_seq3 len=5504 path=[1:0-366 368:367-496	glutathione-dependent formaldehyde dehydrogenase	Metarhizium acridum
comp8803_c0_seq4 len=5550 path=[1:0-366 11224:367-497	glutathione-dependent formaldehyde dehydrogenase	Metarhizium acridum
comp8803_c0_seq5 len=5419 path=[1:0-366 368:367-496	glutathione-dependent formaldehyde dehydrogenase	Metarhizium acridum
comp8803_c0_seq6 len=5635 path=[1:0-366 11224:367-497	glutathione-dependent formaldehyde dehydrogenase	Metarhizium acridum
comp8803_c0_seq7 len=5474 path=[1:0-366 11224:367-497	S-(hydroxymethyl)glutathione dehydrogenase	Cronobacter dublinensis]
comp8803_c0_seq8 len=5343 path=[1:0-366 368:367-496 498:497-634	S-(hydroxymethyl)glutathione dehydrogenase	Aeromonas hydrophila]
comp8803_c0_seq9 len=4146 path=[11355:0-75 1274:76-4145]	formaldehyde dehydrogenase	Trichophyton rubrum CBS 118892]
comp8804_c0_seq1 len=3709 path=[1:0-2409 2411:2410-3276	DNA repair protein rhp41	Paracoccidioides brasiliensis Pb18]
comp8808_c0_seq1 len=2041 path=[1:0-233 235:234-772	DNA repair protein rhp41	Paracoccidioides brasiliensis Pb18]
comp8808_c0_seq2 len=1819 path=[4309:0-11 235:12-550	cell surface protein Mas1	Aspergillus fumigatus Af293]
comp8809_c0_seq1 len=3939 path=[1:0-3697 7999:3698-3700	iron-sulfur cluster assembly associated protein	Colletotrichum
comp8811_c0_seq1 len=3163 path=[3141:0-307 6484:308-2188	putative Cytosolic Fe-S cluster assembly factor NAR1	Glarea
comp8812_c0_seq1 len=670 path=[1:0-669]	WD repeat protein	Colletotrichum gloeosporioides Nara gc5]
comp8812_c1_seq2 len=796 path=[3559:0-115 2876:116-352	WD repeat protein	Penicillium digitatum Pd1]
comp8812_c1_seq3 len=401 path=[3559:0-115 2876:116-352	WD repeat protein	Penicillium digitatum Pd1]
comp8813_c0_seq1 len=10022 path=[13139:0-2811 2918:2812-5476	WD repeat protein	Penicillium digitatum Pd1]
comp8813_c0_seq2 len=8495 path=[23371:0-5 1639:6-1284	ABC transporter	Glomerella graminicola M1.001]
comp8815_c0_seq1 len=4818 path=[4796:0-1131 5928:1132-3684	heavy metal tolerance protein	Paracoccidioides brasiliensis Pb03]
comp8815_c0_seq2 len=4883 path=[4796:0-1131 5928:1132-3684	tRNA (guanine-N(1)-)-methyltransferase	Fusarium oxysporum f. sp.
comp8817_c0_seq1 len=4023 path=[4001:0-4022]	ubiquitin carboxyl-terminal hydrolase, family 1	Colletotrichum
comp8819_c0_seq1 len=787 path=[858:0-24 883:25-196	C6 transcription factor, putative	Aspergillus fumigatus A1163]
comp8821_c0_seq1 len=2935 path=[1:0-1666 1668:1667-2667	C6 transcription factor, putative	Aspergillus fumigatus A1163]
comp8823_c0_seq1 len=9517 path=[9989:0-6 10002:7-4397	similar to DUF221 domain-containing protein	Leptosphaeria maculans
comp8825_c0_seq1 len=1962 path=[1621:0-852 3357:853-922	uncharacterized protein FFUJ_10386	Fusarium fujikuroi IMI 58289]
comp8825_c0_seq2 len=1902 path=[1621:0-852 3357:853-922	uncharacterized protein FFUJ_10386	Fusarium fujikuroi IMI 58289]
comp8826_c0_seq2 len=2828 path=[3929:0-2612 6542:2613-2636	N-acyl homoserine lactonase AttM	Fusarium oxysporum f. sp. cubense
comp8826_c1_seq1 len=2957 path=[23127:0-482 11758:483-693	N-acyl homoserine lactonase AttM	Fusarium oxysporum f. sp. cubense
comp8826_c1_seq2 len=3194 path=[11038:0-719 11758:720-930	N-acyl homoserine lactonase AttM	Fusarium oxysporum f. sp. cubense
comp8827_c0_seq1 len=1736 path=[1:0-142 198:143-202	alkaline serine protease	Ophiostoma piceae UAMH 11346]
comp8827_c0_seq2 len=1851 path=[1:0-142 144:143-196 198:197-256	alkaline serine protease	Ophiostoma piceae UAMH 11346]
comp8827_c0_seq3 len=1815 path=[1:0-142 198:143-202	alkaline serine protease	Grosmannia clavigera kw1407]
comp8827_c0_seq4 len=1797 path=[1:0-142 198:143-202 258:203-263	alkaline serine protease	Ophiostoma piceae UAMH 11346]
comp8827_c0_seq5 len=2625 path=[1:0-142 144:143-196 198:197-256	alkaline serine protease	Marssonina brunnea f. sp. 'multigermtubi'
comp8827_c0_seq6 len=2571 path=[1:0-142 198:143-202 258:203-263	alkaline serine protease	Marssonina brunnea f. sp. 'multigermtubi'
comp8827_c0_seq7 len=1930 path=[1:0-142 144:143-196 198:197-256	alkaline serine protease	Grosmannia clavigera kw1407]
comp8827_c0_seq8 len=1876 path=[1:0-142 198:143-202 258:203-263	alkaline serine protease	Grosmannia clavigera kw1407]
comp8827_c0_seq11 len=2510 path=[1:0-142 198:143-202	alkaline serine protease	Marssonina brunnea f. sp. 'multigermtubi'
comp8829_c0_seq1 len=1820 path=[1:0-1762 4401:1763-1766	alkaline serine protease	Grosmannia clavigera kw1407]
comp8831_c0_seq2 len=1774 path=[1:0-971 973:972-1178	alkaline serine protease	Grosmannia clavigera kw1407]
comp8834_c0_seq1 len=725 path=[1:0-724]	pectate lyase	Streptomyces prunicolor]
comp8834_c1_seq1 len=6927 path=[7605:0-5184 12790:5185-5203	meiotic chromosome segregation protein	Verticillium dahliae
comp8836_c0_seq1 len=772 path=[1319:0-40 1359:41-80 1399:81-179	uncharacterized protein	Ustilago hordei]
comp8836_c0_seq2 len=401 path=[3372:0-308 1175:309-353	ankyrin repeat domain-containing protein	Magnaporthe oryzae P131]
comp8836_c0_seq3 len=624 path=[3372:0-308 1175:309-353	ankyrin repeat domain-containing protein	Magnaporthe oryzae P131]
comp8836_c0_seq4 len=371 path=[3372:0-308 1175:309-353	ankyrin repeat domain-containing protein	Magnaporthe oryzae 70-15]
comp8839_c0_seq1 len=5489 path=[1:0-1376 1378:1377-1460	Pfs, NACHT and Ankyrin domain protein	Aspergillus kawachii IFO 4308]
comp8839_c0_seq2 len=5386 path=[1:0-1376 1378:1377-1460	FabD/lysophospholipase-like protein	Glarea lozoyensis ATCC 20868]
comp8840_c1_seq1 len=7706 path=[1653:0-505 2159:506-529	FabD/lysophospholipase-like protein	Glarea lozoyensis ATCC 20868]
comp8840_c1_seq2 len=7520 path=[2159:0-23 2183:24-7519]	calcium channel subunit cch1	Colletotrichum gloeosporioides Nara
comp8841_c0_seq1 len=6169 path=[6133:0-1197 7331:1198-1314	polarized growth protein (Boi2)	Aspergillus niger CBS 513.88]
comp8841_c0_seq2 len=6155 path=[6133:0-1197 7331:1198-1314	polarized growth protein (Boi2)	Aspergillus niger CBS 513.88]
comp8841_c0_seq3 len=5978 path=[6133:0-1197 7508:1198-1198	polarized growth protein (Boi2)	Aspergillus niger CBS 513.88]
comp8841_c0_seq4 len=6053 path=[6133:0-1197 7508:1198-1198	polarized growth protein (Boi2)	Aspergillus niger CBS 513.88]
comp8841_c0_seq5 len=6094 path=[6133:0-1197 7331:1198-1314	polarized growth protein (Boi2)	Aspergillus niger CBS 513.88]
comp8841_c0_seq6 len=6230 path=[6133:0-1197 7331:1198-1314	polarized growth protein (Boi2)	Aspergillus niger CBS 513.88]
comp8842_c0_seq1 len=3252 path=[3289:0-465 3755:466-528	putative polarized growth protein	Neofusicoccum parvum UCRNP2]
comp8844_c0_seq1 len=1405 path=[1:0-523 525:524-582 682:583-618	acetyl xylan esterase, putative	Talaromyces marneffei ATCC 18224]
comp8845_c0_seq1 len=3320 path=[3299:0-811 4111:812-1131	putative cytochrome p450 protein	Togninia minima UCRPA7]
comp8848_c1_seq1 len=3737 path=[3585:0-209 9209:210-339	putative cytochrome p450 protein	Botryotinia fuckeliana BcDW1]
comp8848_c1_seq2 len=3607 path=[3585:0-209 3795:210-879	NmrA-like protein	Macrophomina phaseolina MS6]
comp8848_c1_seq3 len=2796 path=[9049:0-68 4465:69-2491	NmrA-like protein	Macrophomina phaseolina MS6]
comp8849_c0_seq2 len=6108 path=[6232:0-2290 8523:2291-2423	NmrA-like protein	Macrophomina phaseolina MS6]
comp8849_c0_seq3 len=6254 path=[6232:0-2290 8523:2291-2423	NmrA-like protein	Macrophomina phaseolina MS6]
comp8850_c0_seq2 len=3702 path=[4134:0-1612 5747:1613-1795	dimethyladenosine transferase	Cordyceps militaris CM01]
comp8850_c0_seq3 len=640 path=[12186:0-53 9362:54-639]	dimethyladenosine transferase-like protein	Trichoderma reesei
comp8851_c0_seq1 len=7052 path=[7103:0-1813 14393:1814-1957	PREDICTED: probable dimethyladenosine transferase-like	Takifugu
comp8851_c0_seq2 len=7116 path=[7103:0-1813 8917:1814-3326	PREDICTED: ER lumen protein retaining receptor 1	Mesocricetus
comp8851_c0_seq3 len=6908 path=[7103:0-1813 8917:1814-3326	HDEL receptor (predicted)	Schizosaccharomyces pombe 972h-]
comp8851_c0_seq4 len=7260 path=[7103:0-1813 14393:1814-1957	PREDICTED: ER lumen protein retaining receptor 1	Mesocricetus
comp8852_c0_seq1 len=5134 path=[1:0-3244 3246:3245-4759	putative gtp-binding protein	Togninia minima UCRPA7]
comp8852_c0_seq2 len=5121 path=[1:0-3244 3246:3245-4759	putative gtp-binding protein	Eutypa lata UCREL1]
comp8852_c0_seq3 len=5046 path=[1:0-3244 3246:3245-4759	GTP-binding protein, putative	Aspergillus fumigatus]
comp8852_c0_seq4 len=5209 path=[1:0-3244 3246:3245-4759	putative gtp-binding protein	Togninia minima UCRPA7]
comp8854_c0_seq1 len=2678 path=[2572:0-240 5571:241-241	putative glycoside hydrolase family 16 protein	Eutypa lata UCREL1]
comp8854_c0_seq2 len=2650 path=[2572:0-240 5571:241-241	putative glycoside hydrolase family 16 protein	Eutypa lata UCREL1]
comp8854_c0_seq3 len=2594 path=[2572:0-240 2813:241-460	putative glycoside hydrolase family 16 protein	Eutypa lata UCREL1]
comp8855_c0_seq1 len=1117 path=[895:0-537 1433:538-792	glutathione S-transferase Gst3	Gaeumannomyces graminis var.
comp8855_c0_seq2 len=1180 path=[895:0-537 1433:538-792	glutathione S-transferase Gst3	Gaeumannomyces graminis var.
comp8855_c0_seq3 len=632 path=[895:0-537 3296:538-631]	putative glutathione S-transferase	Xenococcus sp. PCC 7305]
comp8855_c1_seq1 len=458 path=[436:0-457]	glutathione S-transferase	Trametes versicolor FP-101664 SS1]
comp8856_c0_seq1 len=9270 path=[9248:0-8497 17746:8498-8606	anucleate primary sterigmata protein A	Magnaporthe oryzae 70-15]
comp8857_c0_seq1 len=5481 path=[22:0-804 827:805-1178	coiled-coil protein	Laccaria bicolor S238N-H82]
comp8857_c0_seq2 len=4369 path=[13336:0-66 1201:67-419	putative upf0187 domain membrane protein	Togninia minima UCRPA7]
comp8857_c0_seq3 len=5571 path=[22:0-804 827:805-1178	yneE	Verticillium dahliae VdLs.17]
comp8857_c0_seq4 len=4459 path=[13336:0-66 1201:67-419	putative upf0187 domain membrane protein	Togninia minima UCRPA7]
comp8857_c0_seq5 len=3449 path=[11833:0-873 2928:874-3448]	putative upf0187 domain membrane protein	Togninia minima UCRPA7]
comp8857_c0_seq6 len=4956 path=[13123:0-189 827:190-563	predicted protein	Capsaspora owczarzaki ATCC 30864]
comp8857_c0_seq7 len=4866 path=[13123:0-189 827:190-563	predicted protein	Capsaspora owczarzaki ATCC 30864]
comp8861_c0_seq1 len=7790 path=[7954:0-892 8911:893-1264	upf0187 domain membrane protein	Colletotrichum gloeosporioides Nara
comp8861_c0_seq2 len=7854 path=[7954:0-892 8847:893-956	Aminotransferase class V/Cysteine desulfurase	Macrophomina
comp8861_c0_seq3 len=7976 path=[7954:0-892 8847:893-956	Aminotransferase class V/Cysteine desulfurase	Macrophomina
comp8861_c0_seq4 len=7912 path=[7954:0-892 8911:893-1264	Aminotransferase class V/Cysteine desulfurase	Macrophomina
comp8865_c0_seq1 len=3423 path=[3401:0-231 3633:232-1412	Aminotransferase class V/Cysteine desulfurase	Macrophomina
comp8865_c0_seq5 len=3352 path=[3401:0-231 3633:232-1412	uncharacterized protein FFUJ_10789	Fusarium fujikuroi IMI 58289]
comp8869_c0_seq1 len=5053 path=[5035:0-2156 7196:2157-2241	DNA binding regulatory protein	Colletotrichum orbiculare MAFF
comp8869_c0_seq2 len=5358 path=[5035:0-2156 10091:2157-2457	K7_Adr1ap	Saccharomyces cerevisiae Kyokai no. 7]
comp8871_c0_seq1 len=8175 path=[1:0-4884 4886:4885-7575	RhoGEF domain-containing protein	Colletotrichum higginsianum]
comp8872_c0_seq1 len=208 path=[350:0-38 165:39-90 217:91-121	rho guanyl nucleotide exchange	Ophiostoma piceae UAMH 11346]
comp8874_c0_seq1 len=3698 path=[1:0-3262 3354:3263-3464	rho guanyl nucleotide exchange	Ophiostoma piceae UAMH 11346]
comp8874_c0_seq2 len=3859 path=[1:0-3262 3354:3263-3464	uncharacterized protein FFUJ_11298	Fusarium fujikuroi IMI 58289]
comp8874_c0_seq3 len=3949 path=[1:0-3262 3264:3263-3352	uncharacterized protein FFUJ_11298	Fusarium fujikuroi IMI 58289]
comp8874_c0_seq4 len=3759 path=[1:0-3262 3354:3263-3464	uncharacterized protein FFUJ_11298	Fusarium fujikuroi IMI 58289]
comp8874_c0_seq5 len=3849 path=[1:0-3262 3264:3263-3352	uncharacterized protein FFUJ_11298	Fusarium fujikuroi IMI 58289]
comp8874_c0_seq6 len=3788 path=[1:0-3262 3264:3263-3352	uncharacterized protein FFUJ_11298	Fusarium fujikuroi IMI 58289]
comp8879_c0_seq1 len=1060 path=[4521:0-102 1154:103-127	Pisatin demethylase	Fusarium oxysporum f. sp. cubense race 1]
comp8879_c0_seq2 len=1193 path=[4521:0-102 1154:103-127	Pisatin demethylase	Fusarium oxysporum f. sp. cubense race 1]
comp8879_c0_seq3 len=992 path=[4521:0-102 1154:103-127	Pisatin demethylase	Fusarium oxysporum f. sp. cubense race 4]
comp8879_c0_seq4 len=2220 path=[25:0-40 65:41-1129	Pisatin demethylase	Fusarium oxysporum f. sp. cubense race 4]
comp8879_c0_seq5 len=2152 path=[25:0-40 65:41-1129	Pisatin demethylase	Fusarium oxysporum f. sp. cubense race 4]
comp8879_c0_seq6 len=2087 path=[25:0-40 65:41-1129	Pisatin demethylase	Fusarium oxysporum f. sp. cubense race 4]
comp8879_c0_seq8 len=2019 path=[25:0-40 65:41-1129	Pisatin demethylase	Fusarium oxysporum f. sp. cubense race 1]
comp8880_c0_seq1 len=6170 path=[6150:0-2645 8798:2646-5031	Pisatin demethylase	Fusarium oxysporum f. sp. cubense race 1]
comp8881_c0_seq1 len=4188 path=[1:0-120 122:121-679	Pisatin demethylase	Fusarium oxysporum f. sp. cubense race 1]
comp8881_c0_seq2 len=4160 path=[8331:0-651 681:652-3552	nitrilase 2	Magnaporthe oryzae 70-15]
comp8882_c0_seq1 len=1670 path=[1648:0-1267 2916:1268-1669]	putative nitrilase protein	Neofusicoccum parvum UCRNP2]
comp8885_c0_seq1 len=1165 path=[1211:0-675 1887:676-712	nitrogen permease regulator, putative	Candida dubliniensis CD36]
comp8885_c0_seq2 len=1104 path=[1211:0-675 1887:676-712	nitrogen permease regulator, putative	Candida dubliniensis CD36]
comp8885_c0_seq3 len=1233 path=[1211:0-675 1887:676-712	nitrogen permease regulator, putative	Candida dubliniensis CD36]
comp8885_c0_seq4 len=1120 path=[1211:0-675 1887:676-712	nitrogen permease regulator, putative	Candida dubliniensis CD36]
comp8885_c0_seq5 len=1188 path=[1211:0-675 1887:676-712	nitrogen permease regulator, putative	Candida dubliniensis CD36]
comp8885_c0_seq6 len=1059 path=[1211:0-675 1887:676-712	nitrogen permease regulator, putative	Candida dubliniensis CD36]
comp8886_c0_seq3 len=3073 path=[3044:0-877 6110:878-966	nitrogen permease regulator, putative	Candida dubliniensis CD36]
comp8886_c0_seq4 len=2984 path=[3044:0-877 3922:878-1148	nitrogen permease regulator, putative	Candida dubliniensis CD36]
comp8887_c0_seq1 len=203 path=[286:0-23 310:24-134 421:135-157	nitrogen permease regulator, putative	Candida dubliniensis CD36]
comp8888_c0_seq1 len=5057 path=[5036:0-446 5483:447-3763	predicted protein	Populus trichocarpa]
comp8889_c0_seq2 len=8268 path=[8307:0-264 8573:265-4111	RasGEF domain-containing protein	Glomerella graminicola M1.001]
comp8891_c0_seq4 len=4698 path=[4676:0-1752 6429:1753-2288	isochorismatase hydrolase	Colletotrichum gloeosporioides Nara gc5]
comp8892_c0_seq1 len=4432 path=[1:0-1908 8595:1909-2047	nitrogen regulatory protein otam	Colletotrichum gloeosporioides Nara
comp8892_c0_seq2 len=4293 path=[1:0-1908 1910:1909-3846	nitrogen regulatory protein otam	Colletotrichum gloeosporioides Nara
comp8893_c0_seq3 len=1532 path=[3734:0-98 2089:99-1236	transcription factor TamA	Verticillium alfalfae VaMs.102]
comp8893_c0_seq4 len=438 path=[1750:0-338 3734:339-437]	transcription factor TamA	Verticillium alfalfae VaMs.102]
comp8893_c0_seq5 len=1772 path=[1750:0-338 2089:339-1476	sugar transporter	Dacryopinax sp. DJM-731 SS1]
comp8896_c0_seq1 len=214 path=[665:0-51 9:52-84 42:85-131	hCG1813653	Homo sapiens]
comp8898_c0_seq1 len=1991 path=[1:0-155 5604:156-174	Long-chain acyl-CoA synthetase	Metarhizium anisopliae ARSEF 23]
comp8898_c0_seq2 len=2088 path=[1:0-155 5604:156-174	Long-chain acyl-CoA synthetase	Metarhizium anisopliae ARSEF 23]
comp8898_c0_seq3 len=2005 path=[1:0-155 5604:156-174	Long-chain acyl-CoA synthetase	Metarhizium anisopliae ARSEF 23]
comp8898_c0_seq4 len=1929 path=[1:0-155 5604:156-174	amp-binding enzyme	Colletotrichum orbiculare MAFF 240422]
comp8898_c0_seq5 len=1832 path=[1:0-155 5604:156-174	Long-chain acyl-CoA synthetase	Metarhizium anisopliae ARSEF 23]
comp8898_c0_seq6 len=663 path=[2704:0-607 3312:608-662]	long-chain-fatty-acid-CoA ligase	Beauveria bassiana ARSEF 2860]
comp8898_c0_seq7 len=1915 path=[1:0-155 5604:156-174	putative long-chain-fatty-acid- ligase 1 protein	Eutypa lata
comp8898_c0_seq8 len=1908 path=[1:0-155 5604:156-174	related to long-chain-fatty-acid--CoA ligase	Claviceps purpurea
comp8898_c0_seq9 len=2012 path=[1:0-155 5604:156-174	related to long-chain-fatty-acid--CoA ligase	Claviceps purpurea
comp8900_c0_seq1 len=2658 path=[1:0-1274 6401:1275-1328	fatty acid activator Faa4	Coccidioides posadasii str. Silveira]
comp8900_c0_seq2 len=3172 path=[1:0-1274 1276:1275-2227	SNF2 family helicase/ATPase, putative	Talaromyces stipitatus ATCC
comp8900_c0_seq3 len=2604 path=[1:0-1274 1276:1275-2227	chromatin remodeling complex subunit	Populus trichocarpa]
comp8900_c0_seq4 len=3226 path=[1:0-1274 6401:1275-1328	P-loop containing nucleoside triphosphate hydrolase	Glarea
comp8901_c0_seq1 len=7925 path=[1:0-7593 7777:7594-7613	SNF2 family helicase/ATPase, putative	Talaromyces stipitatus ATCC
comp8902_c0_seq1 len=7762 path=[7741:0-1036 8778:1037-3224	SNF2 family helicase/ATPase, putative	Talaromyces stipitatus ATCC
comp8903_c0_seq1 len=1086 path=[1:0-1038 1040:1039-1085]	PREDICTED: uncharacterized protein KIAA1522 homolog	Heterocephalus
comp8910_c0_seq1 len=2608 path=[1:0-1148 1150:1149-1563	MFS transporter	Dacryopinax sp. DJM-731 SS1]
comp8910_c0_seq2 len=2418 path=[1:0-1148 5410:1149-1203	MFS general substrate transporter	Glarea lozoyensis ATCC 20868]
comp8910_c0_seq3 len=2663 path=[1:0-1148 5410:1149-1203	MFS general substrate transporter	Glarea lozoyensis ATCC 20868]
comp8910_c0_seq4 len=2363 path=[1:0-1148 1150:1149-1563	putative Uncharacterized transporter	Glarea lozoyensis 74030]
comp8912_c0_seq1 len=7030 path=[7127:0-645 7833:646-1699	molybdenum cofactor synthesis domain-containing protein	Glomerella
comp8912_c0_seq2 len=7089 path=[7127:0-645 7833:646-1699	molybdenum cofactor synthesis domain-containing protein	Glomerella
comp8912_c0_seq3 len=7090 path=[7127:0-645 7773:646-705	molybdenum cofactor synthesis domain-containing protein	Glomerella
comp8912_c0_seq4 len=7149 path=[7127:0-645 7773:646-705	molybdenum cofactor synthesis domain-containing protein	Glomerella
comp8917_c0_seq1 len=3366 path=[9369:0-179 9952:180-181	BOS5, mitogen-activated protein kinase kinase	Botryotinia fuckeliana
comp8917_c0_seq2 len=4617 path=[1:0-571 573:572-1430	BOS5, mitogen-activated protein kinase kinase	Botryotinia fuckeliana
comp8917_c0_seq3 len=4723 path=[1:0-571 9727:572-677	BOS5, mitogen-activated protein kinase kinase	Botryotinia fuckeliana
comp8918_c0_seq1 len=5487 path=[1:0-767 769:768-2758	origin recognition complex subunit Orc4	Coccidioides immitis RS]
comp8919_c0_seq1 len=667 path=[2045:0-71 5272:72-300	origin recognition complex subunit 4	Pyrenophora tritici-repentis
comp8919_c0_seq3 len=561 path=[2045:0-71 5272:72-300	C6 zinc finger domain-containing protein	Colletotrichum
comp8921_c0_seq1 len=6340 path=[6319:0-920 7240:921-996	PREDICTED: synaptotagmin-like protein 3-like isoform X1	Maylandia
comp8921_c0_seq2 len=1052 path=[6319:0-920 12734:921-975	PREDICTED: synaptotagmin-like protein 3-like isoform X1	Maylandia
comp8924_c0_seq1 len=7687 path=[7665:0-197 7863:198-234	nitrogen metabolic regulation protein	Verticillium dahliae VdLs.17]
comp8924_c0_seq2 len=7003 path=[7665:0-197 7863:198-234	nitrogen metabolic regulation protein	Verticillium dahliae VdLs.17]
comp8924_c0_seq3 len=7719 path=[7665:0-197 17536:198-266	nitrogen metabolic regulation protein	Verticillium dahliae VdLs.17]
comp8924_c0_seq4 len=7035 path=[7665:0-197 17536:198-266	nitrogen metabolic regulation protein	Verticillium dahliae VdLs.17]
comp8924_c0_seq5 len=7096 path=[7665:0-197 17536:198-266	nitrogen metabolic regulation protein	Verticillium dahliae VdLs.17]
comp8924_c0_seq6 len=7780 path=[7665:0-197 17536:198-266	nitrogen metabolic regulation protein	Verticillium dahliae VdLs.17]
comp8924_c1_seq1 len=1095 path=[15329:0-1094]	nitrogen metabolite repression regulator NmrA	Paracoccidioides
comp8925_c0_seq1 len=2897 path=[1:0-107 109:108-157 159:158-592	putative ribosomal protein l32 protein	Botryotinia fuckeliana
comp8926_c0_seq1 len=2628 path=[1:0-78 80:79-172 174:173-271	putative ribosomal protein l32 protein	Botryotinia fuckeliana
comp8926_c0_seq2 len=930 path=[1:0-78 80:79-172 174:173-271	3-oxoacyl-acyl carrier protein reductase	Aspergillus kawachii IFO
comp8926_c0_seq3 len=3699 path=[6610:0-1002 7613:1003-1164	3-ketoacyl-ACP reductase	Enterococcus faecium]
comp8926_c0_seq5 len=3813 path=[6610:0-1002 8212:1003-1116	putative ubiquitin-like activating enzyme protein	Neofusicoccum
comp8931_c0_seq1 len=4060 path=[1:0-778 8256:779-784	putative duf124 domain-containing protein	Togninia minima UCRPA7]
comp8931_c0_seq2 len=3931 path=[1:0-778 780:779-780	putative duf124 domain-containing protein	Togninia minima UCRPA7]
comp8932_c0_seq1 len=2060 path=[2314:0-558 2873:559-574	integral membrane mpv17 pmp22	Colletotrichum orbiculare MAFF 240422]
comp8932_c0_seq2 len=2442 path=[2314:0-558 5073:559-575	integral membrane mpv17 pmp22	Colletotrichum orbiculare MAFF 240422]
comp8932_c0_seq3 len=2374 path=[2314:0-558 5073:559-575	putative vacuolar membrane protein	Eutypa lata UCREL1]
comp8932_c0_seq4 len=2268 path=[2314:0-558 2873:559-574	Mpv17/PMP22 family protein	Glomerella graminicola M1.001]
comp8932_c0_seq5 len=2166 path=[2314:0-558 5073:559-575	integral membrane mpv17 pmp22	Colletotrichum orbiculare MAFF 240422]
comp8932_c0_seq6 len=2336 path=[2314:0-558 2873:559-574	similar to integral membrane protein	Botryotinia fuckeliana T4]
comp8938_c0_seq1 len=8370 path=[8480:0-5734 14215:5735-7858	Mvp17/PMP22 family protein	Schizosaccharomyces japonicus yFS275]
comp8938_c0_seq2 len=8502 path=[8480:0-5734 14215:5735-7858	phospholipase D	Zymoseptoria tritici IPO323]
comp8941_c0_seq1 len=4961 path=[1:0-680 1652:681-1876	protein phosphatase 2C	Glomerella graminicola M1.001]
comp8941_c0_seq2 len=4892 path=[1:0-680 1652:681-1876	protein phosphatase 2C	Glomerella graminicola M1.001]
comp8941_c0_seq3 len=5862 path=[1:0-680 682:681-1650	protein phosphatase 2C	Glomerella graminicola M1.001]
comp8941_c0_seq4 len=5931 path=[1:0-680 682:681-1650	protein phosphatase 2C	Glomerella graminicola M1.001]
comp8942_c0_seq1 len=5150 path=[5128:0-1617 6746:1618-1694	Ptc1p porotein	Uncinocarpus reesii 1704]
comp8942_c0_seq2 len=5073 path=[5128:0-1617 6823:1618-2824	putative duf895 domain membrane protein	Eutypa lata UCREL1]
comp8942_c0_seq3 len=5136 path=[5128:0-1617 6823:1618-2824	putative duf895 domain membrane protein	Eutypa lata UCREL1]
comp8942_c0_seq4 len=5213 path=[5128:0-1617 6746:1618-1694	related to DUF895 domain membrane protein	Fusarium fujikuroi IMI
comp8944_c0_seq1 len=6812 path=[6790:0-4880 11671:4881-4921	RING-6 protein	Marssonina brunnea f. sp. 'multigermtubi' MB_m1]
comp8944_c0_seq2 len=6711 path=[6790:0-4880 11772:4881-6710]	checkpoint serine/threonine-protein kinase bub1	Schizosaccharomyces
comp8944_c0_seq3 len=6753 path=[6790:0-4880 11671:4881-4921	checkpoint serine/threonine-protein kinase bub1	Schizosaccharomyces
comp8947_c0_seq1 len=4018 path=[3929:0-120 4050:121-240	putative efflux pump	Xylaria sp. BCC 1067]
comp8947_c0_seq2 len=3963 path=[3929:0-120 4170:121-1468	putative efflux pump	Xylaria sp. BCC 1067]
comp8947_c0_seq3 len=3898 path=[3929:0-120 4170:121-1468	MFS multidrug transporter	Trichoderma harzianum]
comp8947_c0_seq4 len=3831 path=[3929:0-120 4170:121-1468	putative efflux pump	Xylaria sp. BCC 1067]
comp8947_c0_seq5 len=4083 path=[3929:0-120 4050:121-240	putative efflux pump	Xylaria sp. BCC 1067]
comp8947_c0_seq6 len=3896 path=[3929:0-120 4170:121-1468	MFS multidrug transporter	Trichoderma harzianum]
comp8947_c0_seq7 len=4016 path=[3929:0-120 4050:121-240	putative efflux pump	Xylaria sp. BCC 1067]
comp8947_c0_seq8 len=3951 path=[3929:0-120 4050:121-240	putative efflux pump	Xylaria sp. BCC 1067]
comp8948_c0_seq3 len=4692 path=[1:0-155 215:156-1852	putative efflux pump	Xylaria sp. BCC 1067]
comp8948_c0_seq5 len=4687 path=[1:0-155 157:156-213	putative efflux pump	Xylaria sp. BCC 1067]
comp8949_c0_seq1 len=2257 path=[4813:0-266 5471:267-2197	KLTH0G11528p	Lachancea thermotolerans]
comp8949_c0_seq2 len=2648 path=[4813:0-266 5080:267-657	KLTH0G11528p	Lachancea thermotolerans]
comp8949_c1_seq1 len=2200 path=[13:0-1726 1740:1727-2199]	endo-1,3(4)-beta-glucanase	Verticillium alfalfae VaMs.102]
comp8950_c0_seq1 len=4258 path=[1:0-1074 1076:1075-3121	endo-1,3-beta-glucanase	Trichophyton tonsurans CBS 112818]
comp8953_c0_seq1 len=8501 path=[8479:0-389 8869:390-1728	phospho-2-dehydro-3-deoxyheptonate aldolase	Verticillium dahliae
comp8954_c0_seq1 len=4811 path=[4789:0-4810]	putative alanyl-trna synthetase protein	Togninia minima UCRPA7]
comp8955_c0_seq1 len=6679 path=[6598:0-3895 10494:3896-4103	predicted protein	Nectria haematococca mpVI 77-13-4]
comp8955_c0_seq2 len=6735 path=[6598:0-3895 10494:3896-4103	predicted protein	Nectria haematococca mpVI 77-13-4]
comp8955_c0_seq3 len=6620 path=[6598:0-3895 10494:3896-4103	predicted protein	Nectria haematococca mpVI 77-13-4]
comp8955_c0_seq4 len=6564 path=[6598:0-3895 10494:3896-4103	predicted protein	Nectria haematococca mpVI 77-13-4]
comp8956_c0_seq1 len=857 path=[1971:0-856]	Cytochrome P450	Glarea lozoyensis ATCC 20868]
comp8956_c1_seq1 len=1008 path=[986:0-191 1178:192-345	cytochrome P450	Glomerella graminicola M1.001]
comp8956_c1_seq2 len=952 path=[986:0-191 1178:192-345	predicted protein	Ajellomyces capsulatus NAm1]
comp8956_c1_seq3 len=798 path=[986:0-191 3842:192-253	predicted protein	Ajellomyces capsulatus NAm1]
comp8956_c1_seq4 len=854 path=[986:0-191 3842:192-253	predicted protein	Ajellomyces capsulatus NAm1]
comp8957_c0_seq1 len=3082 path=[5983:0-205 3065:206-2290	putative streptomycin biosynthesis protein	Togninia minima UCRPA7]
comp8957_c0_seq2 len=3014 path=[2992:0-72 3065:73-2157	putative streptomycin biosynthesis protein	Togninia minima UCRPA7]
comp8957_c0_seq3 len=3147 path=[5983:0-205 3065:206-2290	NAD binding Rossmann fold oxidoreductase, putative	Talaromyces
comp8957_c0_seq4 len=2949 path=[2992:0-72 3065:73-2157	NAD binding Rossmann fold oxidoreductase, putative	Talaromyces
comp8960_c0_seq1 len=3837 path=[3685:0-728 7486:729-799	NAD binding Rossmann fold oxidoreductase, putative	Talaromyces
comp8960_c0_seq2 len=3707 path=[3685:0-728 4414:729-938	major facilitator superfamily transporter	Glomerella graminicola
comp8960_c0_seq3 len=3778 path=[3685:0-728 7486:729-799	major facilitator superfamily transporter	Ophiostoma piceae UAMH
comp8960_c0_seq4 len=3766 path=[3685:0-728 4414:729-938	putative metabolite transporter protein	Eutypa lata UCREL1]
comp8961_c0_seq1 len=891 path=[59:0-142 202:143-182	Cation efflux protein	Macrophomina phaseolina MS6]
comp8961_c0_seq2 len=901 path=[59:0-142 202:143-182	Thioesterase/thiol ester dehydrase-isomerase, partial	Neurospora
comp8961_c0_seq3 len=835 path=[59:0-142 202:143-182	Thioesterase/thiol ester dehydrase-isomerase, partial	Neurospora
comp8961_c0_seq4 len=950 path=[59:0-142 202:143-182	PREDICTED: acyl-coenzyme A thioesterase 13	Callithrix jacchus]
comp8961_c0_seq5 len=1037 path=[59:0-142 2471:143-222	PREDICTED: acyl-coenzyme A thioesterase 13-like	Anolis
comp8961_c0_seq6 len=1016 path=[59:0-142 202:143-182	predicted protein	Nematostella vectensis]
comp8961_c0_seq7 len=981 path=[59:0-142 2471:143-222	Thioesterase/thiol ester dehydrase-isomerase, partial	Neurospora
comp8961_c0_seq8 len=473 path=[2365:0-85 507:86-472]	putative _thioesterase family protein	Neofusicoccum parvum UCRNP2]
comp8961_c0_seq9 len=1096 path=[59:0-142 2471:143-222	Thioesterase/thiol ester dehydrase-isomerase	Gloeophyllum trabeum
comp8961_c0_seq10 len=957 path=[59:0-142 202:143-182	thioesterase family protein	Aspergillus flavus NRRL3357]
comp8963_c0_seq1 len=322 path=[331:0-47 1833:48-62 1848:63-63	predicted protein	Nematostella vectensis]
comp8964_c0_seq1 len=1553 path=[1531:0-582 2114:583-689	predicted protein	Trichoderma reesei QM6a]
comp8964_c0_seq2 len=1585 path=[1531:0-582 3082:583-697	predicted protein	Trichoderma reesei QM6a]
comp8965_c0_seq2 len=243 path=[972:0-81 1384:82-110	nef attachable protein	Aster yellows phytoplasma]
comp8965_c0_seq3 len=208 path=[1192:0-23 1216:24-118	nef attachable domain protein, partial	Chlamydia psittaci]
comp8967_c0_seq1 len=1647 path=[9847:0-335 10183:336-427	nef attachable domain protein, partial	Chlamydia psittaci]
comp8967_c0_seq2 len=1555 path=[9847:0-335 10275:336-589	nef attachable domain protein, partial	Chlamydia psittaci]
comp8967_c0_seq3 len=1735 path=[9847:0-335 10183:336-427	predicted protein	Uncinocarpus reesii 1704]
comp8967_c0_seq4 len=1643 path=[9847:0-335 10275:336-589	predicted protein	Uncinocarpus reesii 1704]
comp8968_c0_seq1 len=5415 path=[5333:0-2035 7369:2036-3483	predicted protein	Uncinocarpus reesii 1704]
comp8968_c0_seq2 len=5232 path=[5333:0-2035 7369:2036-3483	GDP-mannose transporter, putative	Phytophthora infestans T30-4]
comp8968_c0_seq3 len=5288 path=[5333:0-2035 7369:2036-3483	GDP-mannose transporter	Fusarium oxysporum f. sp. cubense race 1]
comp8968_c0_seq4 len=5348 path=[5333:0-2035 7369:2036-3483	GDP-mannose transporter	Fusarium oxysporum f. sp. cubense race 1]
comp8968_c0_seq5 len=5299 path=[5333:0-2035 7369:2036-3483	GDP-mannose transporter	Fusarium oxysporum f. sp. cubense race 1]
comp8968_c0_seq6 len=5359 path=[5333:0-2035 7369:2036-3483	GDP-mannose transporter	Fusarium oxysporum f. sp. cubense race 1]
comp8968_c0_seq7 len=5292 path=[5333:0-2035 7369:2036-3483	GDP-mannose transporter	Fusarium oxysporum f. sp. cubense race 1]
comp8968_c0_seq8 len=5355 path=[5333:0-2035 7369:2036-3483	GDP-mannose transporter	Fusarium oxysporum f. sp. cubense race 1]
comp8969_c0_seq1 len=3182 path=[1:0-2264 2266:2265-2389	dehydratase	Trichoderma reesei QM6a]
comp8969_c0_seq2 len=3104 path=[1:0-2264 2266:2265-2389	dehydratase	Trichoderma reesei QM6a]
comp8969_c0_seq3 len=3390 path=[1:0-2264 6566:2265-2329	similar to dihydroxy-acid dehydratase	Botryotinia fuckeliana T4]
comp8969_c0_seq4 len=3462 path=[1:0-2264 6566:2265-2329	similar to dihydroxy-acid dehydratase	Botryotinia fuckeliana T4]
comp8969_c0_seq5 len=3325 path=[1:0-2264 2266:2265-2389	mitochondrial dihydroxy acid dehydratase, putative	Aspergillus
comp8969_c0_seq6 len=3240 path=[1:0-2264 6566:2265-2329	dehydratase	Trichoderma reesei QM6a]
comp8969_c0_seq7 len=3312 path=[1:0-2264 6566:2265-2329	dehydratase	Trichoderma reesei QM6a]
comp8969_c0_seq8 len=3247 path=[1:0-2264 2266:2265-2389	dehydratase	Trichoderma reesei QM6a]
comp8969_c0_seq9 len=3097 path=[1:0-2264 6566:2265-2329	dehydratase	Trichoderma reesei QM6a]
comp8969_c0_seq10 len=3175 path=[1:0-2264 2266:2265-2389	dehydratase	Trichoderma reesei QM6a]
comp8969_c0_seq11 len=3254 path=[1:0-2264 2266:2265-2389	dehydratase	Trichoderma reesei QM6a]
comp8969_c0_seq12 len=3319 path=[1:0-2264 6566:2265-2329	similar to dihydroxy-acid dehydratase	Botryotinia fuckeliana T4]
comp8969_c0_seq13 len=3397 path=[1:0-2264 2266:2265-2389	dihydroxy-acid dehydratase	Aspergillus oryzae RIB40]
comp8969_c0_seq14 len=3169 path=[1:0-2264 6566:2265-2329	dihydroxy-acid dehydratase	Magnaporthe oryzae 70-15]
comp8969_c0_seq15 len=3247 path=[1:0-2264 6566:2265-2329	similar to dihydroxy-acid dehydratase	Botryotinia fuckeliana T4]
comp8969_c0_seq16 len=3032 path=[1:0-2264 2266:2265-2389	dehydratase	Trichoderma reesei QM6a]
comp8970_c0_seq1 len=2209 path=[1:0-869 871:870-2208]	predicted protein	Fibroporia radiculosa]
comp8973_c0_seq1 len=6099 path=[1:0-1819 1821:1820-2477	predicted protein	Fibroporia radiculosa]
comp8973_c0_seq2 len=6512 path=[1:0-1819 1821:1820-2477	l-psp endoribonuclease family protein	Colletotrichum orbiculare MAFF
comp8973_c0_seq3 len=6269 path=[1:0-1819 13165:1820-1925	l-psp endoribonuclease family protein	Colletotrichum orbiculare MAFF
comp8973_c0_seq4 len=6205 path=[1:0-1819 13165:1820-1925	l-psp endoribonuclease family protein	Colletotrichum orbiculare MAFF
comp8973_c0_seq5 len=6554 path=[1:0-1819 13165:1820-1925	l-psp endoribonuclease family protein	Colletotrichum orbiculare MAFF
comp8973_c0_seq6 len=6272 path=[1:0-1819 13165:1820-1925	l-psp endoribonuclease family protein	Colletotrichum orbiculare MAFF
comp8973_c0_seq7 len=6230 path=[1:0-1819 1821:1820-2477	l-psp endoribonuclease family protein	Colletotrichum orbiculare MAFF
comp8973_c0_seq8 len=6163 path=[1:0-1819 1821:1820-2477	l-psp endoribonuclease family protein	Colletotrichum orbiculare MAFF
comp8973_c0_seq9 len=6551 path=[1:0-1819 13165:1820-1925	l-psp endoribonuclease family protein	Colletotrichum orbiculare MAFF
comp8973_c0_seq10 len=6381 path=[1:0-1819 1821:1820-2477	l-psp endoribonuclease family protein	Colletotrichum orbiculare MAFF
comp8973_c0_seq11 len=6448 path=[1:0-1819 1821:1820-2477	l-psp endoribonuclease family protein	Colletotrichum orbiculare MAFF
comp8973_c0_seq12 len=6166 path=[1:0-1819 1821:1820-2477	l-psp endoribonuclease family protein	Colletotrichum orbiculare MAFF
comp8973_c0_seq13 len=6445 path=[1:0-1819 1821:1820-2477	l-psp endoribonuclease family protein	Colletotrichum orbiculare MAFF
comp8973_c0_seq14 len=6618 path=[1:0-1819 13165:1820-1925	l-psp endoribonuclease family protein	Colletotrichum orbiculare MAFF
comp8973_c0_seq15 len=6336 path=[1:0-1819 13165:1820-1925	l-psp endoribonuclease family protein	Colletotrichum orbiculare MAFF
comp8973_c0_seq16 len=6487 path=[1:0-1819 13165:1820-1925	l-psp endoribonuclease family protein	Colletotrichum orbiculare MAFF
comp8974_c0_seq1 len=8538 path=[1:0-2214 2216:2215-2303	glycogen debranching enzyme	Colletotrichum gloeosporioides Nara gc5]
comp8975_c0_seq1 len=2788 path=[7661:0-65 4772:66-480	predicted protein	Nectria haematococca mpVI 77-13-4]
comp8975_c0_seq2 len=3689 path=[3678:0-213 4019:214-966	farnesyltransferase beta subunit ram1	Colletotrichum gloeosporioides
comp8975_c0_seq3 len=3816 path=[3678:0-213 3892:214-340	farnesyltransferase beta subunit ram1	Colletotrichum gloeosporioides
comp8977_c0_seq1 len=4279 path=[1:0-1212 1214:1213-1279	acid phosphatase	Colletotrichum orbiculare MAFF 240422]
comp8977_c0_seq3 len=4245 path=[1:0-1212 1214:1213-1279	acid phosphatase	Colletotrichum orbiculare MAFF 240422]
comp8979_c0_seq1 len=2878 path=[2983:0-372 6122:373-444	glycosyl transferase family 17 protein	Colletotrichum
comp8979_c0_seq2 len=2838 path=[2983:0-372 6122:373-444	glycosyl transferase family 17 protein	Colletotrichum
comp8979_c0_seq3 len=3054 path=[2983:0-372 3356:373-515	glycosyl transferase family 17 protein	Colletotrichum
comp8979_c0_seq4 len=2986 path=[2983:0-372 3356:373-515	glycosyl transferase family 17 protein	Colletotrichum
comp8979_c0_seq5 len=3058 path=[2983:0-372 6122:373-444	glycosyl transferase family 17 protein	Colletotrichum
comp8979_c0_seq7 len=2981 path=[2983:0-372 6122:373-444	glycosyl transferase family 17 protein	Colletotrichum
comp8979_c0_seq8 len=2887 path=[2983:0-372 6122:373-444	glycosyl transferase family 17 protein	Colletotrichum
comp8979_c0_seq9 len=3077 path=[2983:0-372 6122:373-444	glycosyl transferase family 17 protein	Colletotrichum
comp8979_c0_seq10 len=2883 path=[2983:0-372 3356:373-515	glycosyl transferase family 17 protein	Colletotrichum
comp8979_c0_seq11 len=2906 path=[2983:0-372 6122:373-444	glycosyl transferase family 17 protein	Colletotrichum
comp8979_c0_seq12 len=2810 path=[2983:0-372 6122:373-444	glycosyl transferase family 17 protein	Colletotrichum
comp8979_c0_seq13 len=2977 path=[2983:0-372 3356:373-515	glycosyl transferase family 17 protein	Colletotrichum
comp8979_c0_seq14 len=2834 path=[2983:0-372 3356:373-515	glycosyl transferase family 17 protein	Colletotrichum
comp8979_c0_seq15 len=2815 path=[2983:0-372 3356:373-515	glycosyl transferase family 17 protein	Colletotrichum
comp8979_c0_seq16 len=3049 path=[2983:0-372 6122:373-444	glycosyl transferase family 17 protein	Colletotrichum
comp8979_c0_seq17 len=2806 path=[2983:0-372 3356:373-515	glycosyl transferase family 17 protein	Colletotrichum
comp8979_c0_seq18 len=3009 path=[2983:0-372 6122:373-444	glycosyl transferase family 17 protein	Colletotrichum
comp8979_c0_seq19 len=2738 path=[2983:0-372 3356:373-515	glycosyl transferase family 17 protein	Colletotrichum
comp8979_c0_seq20 len=2766 path=[2983:0-372 3356:373-515	glycosyl transferase family 17 protein	Colletotrichum
comp8979_c0_seq21 len=2909 path=[2983:0-372 3356:373-515	glycosyl transferase family 17 protein	Colletotrichum
comp8979_c0_seq22 len=2937 path=[2983:0-372 3356:373-515	glycosyl transferase family 17 protein	Colletotrichum
comp8979_c0_seq23 len=3005 path=[2983:0-372 3356:373-515	glycosyl transferase family 17 protein	Colletotrichum
comp8980_c0_seq1 len=6426 path=[9617:0-528 10146:529-655	bZIP transcription factor	Colletotrichum higginsianum]
comp8980_c0_seq3 len=9065 path=[4809:0-110 4920:111-450	bZIP transcription factor	Colletotrichum higginsianum]
comp8980_c0_seq4 len=783 path=[9617:0-528 22894:529-589	putative glutathione transferase protein	Togninia minima UCRPA7]
comp8980_c0_seq5 len=9053 path=[4809:0-110 4920:111-450	bZIP transcription factor	Colletotrichum higginsianum]
comp8980_c0_seq6 len=9158 path=[4809:0-110 4920:111-450	bZIP transcription factor	Glomerella graminicola M1.001]
comp8980_c0_seq7 len=9146 path=[4809:0-110 4920:111-450	bZIP transcription factor	Colletotrichum higginsianum]
comp8980_c0_seq8 len=6487 path=[9617:0-528 22894:529-589	bZIP transcription factor	Colletotrichum higginsianum]
comp8981_c0_seq1 len=5482 path=[1:0-1608 1610:1609-2655	peptidyl-prolyl cis-trans	Colletotrichum gloeosporioides Nara gc5]
comp8981_c0_seq2 len=3959 path=[11133:0-85 1610:86-1132	peptidyl-prolyl cis-trans	Colletotrichum gloeosporioides Nara gc5]
comp8981_c0_seq3 len=5419 path=[1:0-1608 1610:1609-2655	peptidyl-prolyl cis-trans	Colletotrichum gloeosporioides Nara gc5]
comp8981_c0_seq4 len=3887 path=[11133:0-85 1610:86-1132	peptidyl-prolyl cis-trans	Colletotrichum gloeosporioides Nara gc5]
comp8981_c0_seq5 len=5410 path=[1:0-1608 1610:1609-2655	peptidyl-prolyl cis-trans	Colletotrichum gloeosporioides Nara gc5]
comp8981_c0_seq6 len=3824 path=[11133:0-85 1610:86-1132	peptidyl-prolyl cis-trans	Colletotrichum gloeosporioides Nara gc5]
comp8981_c0_seq7 len=5347 path=[1:0-1608 1610:1609-2655	peptidyl-prolyl cis-trans	Colletotrichum gloeosporioides Nara gc5]
comp8981_c0_seq8 len=3896 path=[11133:0-85 1610:86-1132	peptidyl-prolyl cis-trans	Colletotrichum gloeosporioides Nara gc5]
comp8982_c0_seq1 len=1175 path=[4265:0-21 979:22-1174]	unnamed protein product	Malassezia sympodialis ATCC 42132]
comp8982_c0_seq2 len=2131 path=[1:0-977 979:978-2130]	unnamed protein product	Malassezia sympodialis ATCC 42132]
comp8986_c0_seq1 len=2315 path=[4100:0-2273 8462:2274-2277	unnamed protein product	Malassezia sympodialis ATCC 42132]
comp8986_c0_seq2 len=1832 path=[1:0-1790 8462:1791-1794	related to dihydroxyacetone kinase	Claviceps purpurea 20.1]
comp8987_c0_seq1 len=2975 path=[2476:0-362 6158:363-377	DEHA2B12892p	Debaryomyces hansenii CBS767]
comp8987_c0_seq2 len=2617 path=[2476:0-362 5114:363-481	DEHA2B12892p	Debaryomyces hansenii CBS767]
comp8987_c0_seq3 len=2578 path=[6092:0-20 5309:21-80	DEHA2B12892p	Debaryomyces hansenii CBS767]
comp8987_c0_seq4 len=2498 path=[2476:0-362 2839:363-2497]	DEHA2B12892p	Debaryomyces hansenii CBS767]
comp8987_c0_seq5 len=2860 path=[2476:0-362 5369:363-605	MFS transporter	Colletotrichum orbiculare MAFF 240422]
comp8989_c0_seq1 len=2342 path=[2278:0-967 4972:968-1016	similar to oxidoreductase	Botryotinia fuckeliana T4]
comp8989_c0_seq2 len=2288 path=[2278:0-967 4972:968-1016	similar to oxidoreductase	Botryotinia fuckeliana T4]
comp8989_c0_seq3 len=1296 path=[2278:0-967 4972:968-1016	similar to oxidoreductase	Botryotinia fuckeliana T4]
comp8989_c0_seq4 len=1191 path=[3387:0-90 3478:91-98	2OG-Fe(II) oxygenase	Pseudomonas sp. GM67]
comp8989_c0_seq5 len=2293 path=[2278:0-967 3246:968-1108	2OG-Fe(II) oxygenase superfamily protein	Marssonina brunnea f. sp.
comp8989_c0_seq7 len=1245 path=[3387:0-90 3478:91-98	Isopenicillin N synthase	Macrophomina phaseolina MS6]
comp8989_c0_seq8 len=1247 path=[2278:0-967 3246:968-1108	similar to oxidoreductase	Botryotinia fuckeliana T4]
comp8991_c0_seq1 len=2795 path=[2:0-61 64:62-371 445:372-1193	related to gibberellin 20-oxidase	Fusarium fujikuroi IMI 58289]
comp8991_c0_seq2 len=2732 path=[2:0-61 64:62-371 445:372-1193	unnamed protein product	Aspergillus niger]
comp8991_c0_seq3 len=3134 path=[2:0-61 64:62-371 445:372-1193	unnamed protein product	Aspergillus niger]
comp8991_c0_seq4 len=2866 path=[2:0-61 64:62-371 374:372-442	unnamed protein product	Aspergillus niger]
comp8991_c0_seq5 len=3268 path=[2:0-61 64:62-371 374:372-442	unnamed protein product	Aspergillus niger]
comp8991_c0_seq6 len=3197 path=[2:0-61 64:62-371 445:372-1193	unnamed protein product	Aspergillus niger]
comp8991_c0_seq7 len=2803 path=[2:0-61 64:62-371 374:372-442	putative membrane protein	Eutypa lata UCREL1]
comp8991_c0_seq8 len=2870 path=[2:0-61 64:62-371 445:372-1193	unnamed protein product	Aspergillus niger]
comp8991_c0_seq9 len=2807 path=[2:0-61 64:62-371 445:372-1193	unnamed protein product	Aspergillus niger]
comp8991_c0_seq10 len=3205 path=[2:0-61 64:62-371 374:372-442	unnamed protein product	Aspergillus niger]
comp8991_c0_seq11 len=2878 path=[2:0-61 64:62-371 374:372-442	unnamed protein product	Aspergillus niger]
comp8991_c0_seq12 len=2941 path=[2:0-61 64:62-371 374:372-442	unnamed protein product	Aspergillus niger]
comp8992_c0_seq1 len=1307 path=[9564:0-1283 11491:1284-1306]	unnamed protein product	Neurospora crassa]
comp8992_c0_seq2 len=2112 path=[4874:0-49 4923:50-95	ATP synthase F0 subunit 9	Verticillium dahliae]
comp8992_c0_seq4 len=928 path=[7396:0-434 6102:435-476	cytochrome c oxidase subunit 1	Podospora anserina]
comp8992_c1_seq1 len=1277 path=[1255:0-1276]	cytochrome c oxidase subunit 2 (mitochondrion)	Madurella
comp8995_c0_seq1 len=5320 path=[1:0-91 158:92-734 801:735-1629	glycoside hydrolase family 47 protein	Thielavia terrestris NRRL
comp8995_c0_seq2 len=5385 path=[1:0-91 93:92-156 158:157-799	glycoside hydrolase family 47 protein	Thielavia terrestris NRRL
comp8995_c0_seq3 len=875 path=[1:0-91 93:92-156 158:157-799	glycosyl hydrolase family 47	Colletotrichum higginsianum]
comp8995_c0_seq4 len=5471 path=[1:0-91 93:92-156 158:157-799	glycoside hydrolase family 47 protein	Botryotinia fuckeliana T4]
comp8995_c0_seq6 len=810 path=[1:0-91 158:92-734 11299:735-809]	glycosyl hydrolase family 47	Colletotrichum higginsianum]
comp8995_c0_seq7 len=5406 path=[1:0-91 158:92-734 801:735-1629	glycoside hydrolase family 47 protein	Botryotinia fuckeliana T4]
comp8996_c0_seq1 len=4169 path=[1:0-3290 8274:3291-3353	Na,H/K antiporter P-type ATPase	Glomerella graminicola M1.001]
comp8996_c0_seq2 len=4181 path=[1:0-3290 3292:3291-3899	Na,H/K antiporter P-type ATPase	Glomerella graminicola M1.001]
comp8996_c0_seq3 len=4025 path=[1:0-3290 3292:3291-3899	h k atpase alpha	Colletotrichum gloeosporioides Nara gc5]
comp8996_c0_seq5 len=4100 path=[1:0-3290 3292:3291-3899	h k atpase alpha	Colletotrichum gloeosporioides Nara gc5]
comp8996_c0_seq7 len=4059 path=[1:0-3290 3292:3291-3899	h k atpase alpha	Colletotrichum gloeosporioides Nara gc5]
comp8996_c0_seq11 len=4106 path=[1:0-3290 3292:3291-3899	h k atpase alpha	Colletotrichum gloeosporioides Nara gc5]
comp8998_c0_seq1 len=4380 path=[4417:0-2414 6832:2415-2474	Sodium/potassium-transporting ATPase subunit alpha-A	Fusarium
comp8998_c0_seq2 len=4379 path=[4417:0-2414 6892:2415-2920	probable putative transcriptional regulator	Piriformospora indica
comp8998_c0_seq3 len=4395 path=[4417:0-2414 6832:2415-2474	predicted protein	Schizosaccharomyces japonicus yFS275]
comp8998_c0_seq4 len=4439 path=[4417:0-2414 6832:2415-2474	GG16353	Drosophila erecta]
comp8998_c0_seq5 len=4320 path=[4417:0-2414 6892:2415-2920	probable putative transcriptional regulator	Piriformospora indica
comp8998_c0_seq6 len=1650 path=[9055:0-235 8853:236-250	probable putative transcriptional regulator	Piriformospora indica
comp8998_c0_seq7 len=1709 path=[9055:0-235 8853:236-250	Con7 regulator orthologue	Verticillium longisporum]
comp8998_c0_seq8 len=4454 path=[4417:0-2414 6832:2415-2474	serine or threonine protein kinase	Streptomyces venezuelae ATCC
comp8998_c0_seq9 len=4335 path=[4417:0-2414 6892:2415-2920	GG16353	Drosophila erecta]
comp8998_c0_seq10 len=4394 path=[4417:0-2414 6892:2415-2920	probable putative transcriptional regulator	Piriformospora indica
comp8999_c0_seq2 len=5090 path=[5068:0-2989 8058:2990-4115	probable putative transcriptional regulator	Piriformospora indica
comp9000_c1_seq1 len=1647 path=[1:0-1646]	putative fungal protein	Colletotrichum orbiculare MAFF 240422]
comp9002_c0_seq1 len=834 path=[2811:0-92 2960:93-833]	endo-1,4-beta-glucanase	Aspergillus fumigatus Af293]
comp9003_c0_seq1 len=1363 path=[1:0-484 2816:485-622	cytochrome b-c1 complex subunit 8	Ophiostoma piceae UAMH 11346]
comp9003_c0_seq2 len=1440 path=[1:0-484 2816:485-622	cytochrome b-c1 complex subunit 8	Ophiostoma piceae UAMH 11346]
comp9003_c0_seq3 len=1389 path=[1:0-484 2816:485-622	cytochrome b-c1 complex subunit 8	Ophiostoma piceae UAMH 11346]
comp9003_c0_seq4 len=573 path=[1:0-484 486:485-572]	integral membrane protein	Glomerella graminicola M1.001]
comp9003_c0_seq5 len=1466 path=[1:0-484 2816:485-622	putative integral membrane family protein	Botryotinia fuckeliana
comp9004_c0_seq1 len=298 path=[259:0-208 468:209-227	unnamed protein product	Aspergillus niger]
comp9005_c0_seq1 len=5800 path=[1:0-451 453:452-1591	RecQ family ATP-dependent DNA helicase	Colletotrichum higginsianum]
comp9007_c1_seq1 len=2258 path=[1536:0-1228 2825:1229-2257]	PREDICTED: WD repeat-containing protein 6-like, partial	Tursiops
comp9008_c0_seq1 len=5509 path=[5620:0-1549 7303:1550-1906	PREDICTED: WD repeat-containing protein 6-like, partial	Tursiops
comp9008_c0_seq2 len=5705 path=[5620:0-1549 7170:1550-1604	PREDICTED: WD repeat-containing protein 6-like, partial	Tursiops
comp9008_c0_seq3 len=5376 path=[5620:0-1549 7170:1550-1604	PREDICTED: WD repeat-containing protein 6-like, partial	Tursiops
comp9008_c0_seq4 len=5651 path=[5620:0-1549 7170:1550-1604	PREDICTED: WD repeat-containing protein 6-like, partial	Tursiops
comp9008_c0_seq5 len=5439 path=[5620:0-1549 7170:1550-1604	PREDICTED: WD repeat-containing protein 6-like, partial	Tursiops
comp9008_c0_seq6 len=5518 path=[5620:0-1549 7303:1550-1906	PREDICTED: WD repeat-containing protein 6-like, partial	Tursiops
comp9008_c0_seq7 len=5243 path=[5620:0-1549 7303:1550-1906	PREDICTED: WD repeat-containing protein 6-like, partial	Tursiops
comp9008_c0_seq8 len=5455 path=[5620:0-1549 7303:1550-1906	PREDICTED: WD repeat-containing protein 6-like, partial	Tursiops
comp9008_c0_seq9 len=5588 path=[5620:0-1549 7170:1550-1604	PREDICTED: WD repeat-containing protein 6-like, partial	Tursiops
comp9008_c0_seq10 len=5642 path=[5620:0-1549 7170:1550-1604	PREDICTED: WD repeat-containing protein 6-like, partial	Tursiops
comp9008_c0_seq11 len=5572 path=[5620:0-1549 7303:1550-1906	PREDICTED: WD repeat-containing protein 6-like, partial	Tursiops
comp9008_c0_seq12 len=5306 path=[5620:0-1549 7303:1550-1906	PREDICTED: WD repeat-containing protein 6-like, partial	Tursiops
comp9009_c0_seq1 len=6119 path=[6007:0-2331 12082:2332-2424	putative mitochondrial phosphate carrier protein 2 protein	Togninia
comp9009_c0_seq2 len=6026 path=[6007:0-2331 8339:2332-4078	putative mitochondrial phosphate carrier protein 2 protein	Togninia
comp9012_c0_seq1 len=6990 path=[14973:0-237 7702:238-6418	amino-acid permease	Myceliophthora thermophila ATCC 42464]
comp9012_c0_seq2 len=7145 path=[14973:0-237 7702:238-6418	rho GTPase activator	Ajellomyces dermatitidis SLH14081]
comp9012_c0_seq3 len=7291 path=[7318:0-383 7702:384-6564	amino-acid permease	Myceliophthora thermophila ATCC 42464]
comp9012_c0_seq4 len=7136 path=[7318:0-383 7702:384-6564	rho GTPase activator	Ajellomyces dermatitidis SLH14081]
comp9014_c0_seq1 len=3537 path=[1:0-2946 6302:2947-3110	rho GTPase activator	Ajellomyces dermatitidis SLH14081]
comp9014_c0_seq2 len=3513 path=[1:0-2946 6302:2947-3110	tRNA pseudouridine synthase 1	Lodderomyces elongisporus NRRL
comp9014_c0_seq3 len=3327 path=[1:0-2946 6302:2947-3110	Pseudouridine synthase	Glarea lozoyensis ATCC 20868]
comp9014_c0_seq4 len=3373 path=[1:0-2946 7421:2947-2970	Pseudouridine synthase	Glarea lozoyensis ATCC 20868]
comp9014_c0_seq5 len=3163 path=[1:0-2946 8679:2947-3162]	Pseudouridine synthase	Glarea lozoyensis ATCC 20868]
comp9014_c0_seq6 len=3238 path=[1:0-2946 6302:2947-3110	Pseudouridine synthase	Glarea lozoyensis ATCC 20868]
comp9016_c1_seq1 len=3960 path=[3849:0-662 8340:663-751	Pseudouridine synthase	Glarea lozoyensis ATCC 20868]
comp9016_c1_seq2 len=3796 path=[3849:0-662 4512:663-729	YALI0D12628p	Yarrowia lipolytica]
comp9016_c1_seq3 len=3345 path=[4512:0-66 7762:67-278	cutinase transcription factor 1 alpha	Verticillium dahliae VdLs.17]
comp9016_c1_seq4 len=3871 path=[3849:0-662 4512:663-729	fungal specific transcription factor, putative	Neosartorya fischeri
comp9016_c1_seq5 len=3885 path=[3849:0-662 8340:663-751	YALI0D12628p	Yarrowia lipolytica]
comp9016_c1_seq6 len=3420 path=[4512:0-66 7762:67-278	cutinase transcription factor 1 alpha	Verticillium dahliae VdLs.17]
comp9017_c0_seq1 len=2085 path=[12403:0-40 12874:41-85	oligopeptide transporter 2	Magnaporthe oryzae 70-15]
comp9017_c0_seq2 len=5928 path=[5965:0-888 6854:889-1251	oligopeptide transporter 2	Magnaporthe oryzae 70-15]
comp9017_c0_seq3 len=1937 path=[12403:0-40 12874:41-85	oligopeptide transporter 2	Magnaporthe oryzae 70-15]
comp9017_c0_seq4 len=5973 path=[5965:0-888 6854:889-1251	oligopeptide transporter 2	Magnaporthe oryzae 70-15]
comp9017_c0_seq5 len=5125 path=[12403:0-40 12874:41-85	oligopeptide transporter 2	Magnaporthe oryzae 70-15]
comp9017_c0_seq7 len=2888 path=[5965:0-888 6854:889-1251	oligopeptide transporter 2	Magnaporthe oryzae 70-15]
comp9017_c0_seq8 len=5170 path=[12403:0-40 12874:41-85	oligopeptide transporter 2	Magnaporthe oryzae 70-15]
comp9017_c0_seq16 len=2740 path=[5965:0-888 6854:889-1251	oligopeptide transporter 2	Magnaporthe oryzae 70-15]
comp9018_c0_seq1 len=3268 path=[1:0-109 7073:110-110	oligopeptide transporter 2	Magnaporthe oryzae 70-15]
comp9018_c0_seq2 len=3316 path=[1:0-109 111:110-123 125:124-257	vacuolar ATP synthase subunit c	Verticillium dahliae VdLs.17]
comp9018_c0_seq3 len=3198 path=[1:0-109 7073:110-110	vacuolar ATP synthase 16 kDa proteolipid subunit	Lodderomyces
comp9018_c0_seq4 len=3293 path=[1:0-109 7073:110-110	vacuolar H+-ATPase V0 sector, subunits c/c'	Aspergillus oryzae
comp9018_c0_seq5 len=3122 path=[1:0-109 111:110-123 125:124-257	predicted protein	Fibroporia radiculosa]
comp9018_c0_seq6 len=3392 path=[1:0-109 7073:110-110	V-type proton ATPase proteolipid subunit	Aspergillus niger CBS
comp9018_c0_seq7 len=3217 path=[1:0-109 111:110-123 125:124-257	V-type ATPase	Glomerella graminicola M1.001]
comp9018_c0_seq8 len=3169 path=[1:0-109 7073:110-110	putative V-type proton ATPase 16 kDa proteolipid subunit	Glarea
comp9018_c0_seq9 len=3264 path=[1:0-109 7073:110-110	AaceriAFR592Wp	Saccharomycetaceae sp. 'Ashbya aceri']
comp9018_c0_seq10 len=2924 path=[1:0-109 7073:110-110	predicted protein	Fibroporia radiculosa]
comp9018_c0_seq11 len=3221 path=[1:0-109 111:110-123	transferase	Trichosporon asahii var. asahii CBS 2479]
comp9018_c0_seq12 len=3297 path=[1:0-109 7073:110-110	vacuolar ATP synthase subunit c	Verticillium dahliae VdLs.17]
comp9019_c0_seq1 len=11173 path=[13434:0-5767 19202:5768-5833	V-type ATPase	Colletotrichum higginsianum]
comp9019_c0_seq2 len=11246 path=[13434:0-5767 19202:5768-5833	related to RNA binding protein	Claviceps purpurea 20.1]
comp9019_c0_seq3 len=11128 path=[13434:0-5767 19268:5768-9739	Pumilio domain-containing protein P35G2.14	Fusarium oxysporum f. sp.
comp9019_c0_seq4 len=4222 path=[26997:0-571 23240:572-595	fatty acid transporter protein	Verticillium dahliae VdLs.17]
comp9019_c0_seq5 len=11194 path=[13434:0-5767 19202:5768-5833	fatty acid transporter protein	Verticillium dahliae VdLs.17]
comp9019_c0_seq6 len=11107 path=[13434:0-5767 19268:5768-9739	Pumilio domain-containing protein P35G2.14	Fusarium oxysporum f. sp.
comp9019_c0_seq7 len=11180 path=[13434:0-5767 19268:5768-9739	Pumilio domain-containing protein P35G2.14	Fusarium oxysporum f. sp.
comp9022_c0_seq1 len=250 path=[33:0-76 110:77-206 240:207-249]	Pumilio domain-containing protein P35G2.14	Fusarium oxysporum f. sp.
comp9022_c0_seq2 len=225 path=[240:0-42 283:43-58 299:59-82	Pumilio domain-containing protein P35G2.14	Fusarium oxysporum f. sp.
comp9023_c0_seq1 len=1741 path=[1:0-179 3678:180-195	PREDICTED: protein PRRC1	Ceratotherium simum simum]
comp9023_c0_seq2 len=1653 path=[1:0-179 3678:180-195	Pc22g04480	Penicillium chrysogenum Wisconsin 54-1255]
comp9023_c0_seq3 len=1612 path=[3621:0-50 3678:51-66 197:67-122	cmp/dcmp deaminase, zinc-binding protein	Grosmannia clavigera
comp9023_c0_seq4 len=1597 path=[1:0-179 3678:180-195	Pc22g04480	Penicillium chrysogenum Wisconsin 54-1255]
comp9023_c0_seq5 len=1685 path=[1:0-179 3678:180-195	cmp/dcmp deaminase, zinc-binding protein	Grosmannia clavigera
comp9023_c0_seq6 len=1524 path=[3621:0-50 3678:51-66 197:67-122	Cytidine deaminase-like protein	Glarea lozoyensis ATCC 20868]
comp9024_c0_seq1 len=2489 path=[1:0-353 355:354-423	cmp/dcmp deaminase, zinc-binding protein	Grosmannia clavigera
comp9024_c0_seq2 len=2419 path=[1:0-353 425:354-997	cmp/dcmp deaminase, zinc-binding protein	Grosmannia clavigera
comp9024_c0_seq3 len=1693 path=[4032:0-971 5004:972-1493	cmp/dcmp deaminase, zinc-binding protein	Grosmannia clavigera
comp9027_c0_seq5 len=2361 path=[3849:0-2299 6149:2300-2360]	type 2A phosphatase activator TIP41	Verticillium alfalfae VaMs.102]
comp9029_c0_seq1 len=6103 path=[5935:0-2241 11890:2242-2335	type 2A phosphatase activator TIP41	Verticillium alfalfae VaMs.102]
comp9029_c0_seq2 len=5954 path=[5935:0-2241 8177:2242-2411	PREDICTED: YTH domain-containing protein 1-like	Apis florea]
comp9029_c0_seq3 len=6009 path=[5935:0-2241 8177:2242-2411	YT521-B-like splicing factor	Rhodosporidium toruloides NP11]
comp9029_c0_seq4 len=6048 path=[5935:0-2241 11890:2242-2335	PREDICTED: YTH domain-containing protein 1-like	Apis florea]
comp9030_c0_seq1 len=608 path=[1670:0-224 2422:225-228	YT521-B-like splicing factor	Rhodosporidium toruloides NP11]
comp9030_c0_seq2 len=368 path=[1670:0-224 2422:225-228	YT521-B-like splicing factor	Rhodosporidium toruloides NP11]
comp9030_c0_seq3 len=665 path=[953:0-241 57:242-276	YT521-B-like splicing factor	Rhodosporidium toruloides NP11]
comp9032_c0_seq1 len=2557 path=[100:0-79 180:80-262	putative gnat family protein	Botryotinia fuckeliana BcDW1]
comp9033_c0_seq1 len=2241 path=[1:0-155 157:156-1104	putative gnat family protein	Botryotinia fuckeliana BcDW1]
comp9033_c0_seq2 len=2296 path=[1:0-155 157:156-1104	tyrosinase	Aspergillus oryzae RIB40]
comp9035_c0_seq2 len=2506 path=[1:0-1317 1319:1318-1548	putative amino acid transporter protein	Eutypa lata UCREL1]
comp9037_c0_seq1 len=2997 path=[2975:0-809 3785:810-2996]	putative amino acid transporter protein	Eutypa lata UCREL1]
comp9038_c0_seq1 len=5552 path=[6005:0-1119 7125:1120-1783	putative amino acid transporter protein	Eutypa lata UCREL1]
comp9039_c0_seq1 len=1666 path=[1422:0-515 1938:516-709	putative amino acid transporter protein	Eutypa lata UCREL1]
comp9039_c0_seq2 len=1839 path=[1422:0-515 1938:516-709	2-hydroxychromene-2-carboxylate isomerase	Marssonina brunnea f.
comp9039_c0_seq3 len=1627 path=[3873:0-497 2132:498-776	2-hydroxychromene-2-carboxylate isomerase	Marssonina brunnea f.
comp9039_c0_seq4 len=1444 path=[1422:0-515 1938:516-709	2-hydroxychromene-2-carboxylate isomerase, putative	Neosartorya
comp9039_c0_seq5 len=1454 path=[3873:0-497 2132:498-776	2-hydroxychromene-2-carboxylate isomerase, putative	Aspergillus
comp9039_c0_seq6 len=1232 path=[3873:0-497 2132:498-776	2-hydroxychromene-2-carboxylate isomerase, putative	Aspergillus
comp9041_c0_seq1 len=525 path=[1:0-93 95:94-434 6678:435-524]	aryl-alcohol dehydrogenase	Arthroderma gypseum CBS 118893]
comp9041_c0_seq2 len=1697 path=[4077:0-189 6374:190-318	aryl-alcohol dehydrogenase	Arthroderma gypseum CBS 118893]
comp9041_c0_seq3 len=1568 path=[4077:0-189 4267:190-340	aryl-alcohol dehydrogenase	Arthroderma gypseum CBS 118893]
comp9041_c0_seq4 len=3233 path=[4077:0-189 6374:190-318	aryl-alcohol dehydrogenase	Arthroderma gypseum CBS 118893]
comp9041_c0_seq5 len=3104 path=[4077:0-189 4267:190-340	aryl-alcohol dehydrogenase	Arthroderma gypseum CBS 118893]
comp9044_c0_seq1 len=3794 path=[3940:0-797 4738:798-2344	related to Putative dioxygenase C576.01c	Fusarium fujikuroi IMI
comp9044_c0_seq2 len=3773 path=[3940:0-797 4738:798-2344	zinc-containing alcohol dehydrogenase	Aspergillus fumigatus Af293]
comp9044_c0_seq3 len=3864 path=[3940:0-797 4738:798-2344	related to Putative dioxygenase C576.01c	Fusarium fujikuroi IMI
comp9044_c0_seq4 len=3962 path=[3940:0-797 4738:798-2344	related to Putative dioxygenase C576.01c	Fusarium fujikuroi IMI
comp9044_c0_seq5 len=3675 path=[3940:0-797 4738:798-2344	alpha-ketoglutarate dependent xanthine dioxygenase	Colletotrichum
comp9044_c0_seq6 len=3892 path=[3940:0-797 4738:798-2344	related to Putative dioxygenase C576.01c	Fusarium fujikuroi IMI
comp9045_c0_seq1 len=6943 path=[6921:0-92 7014:93-354	mitogen-activated protein kinase sty1	Colletotrichum gloeosporioides
comp9045_c0_seq2 len=789 path=[6921:0-92 7014:93-354	BPLF1	Human herpesvirus 4]
comp9045_c0_seq4 len=7455 path=[13899:0-782 16514:783-802	mitogen-activated protein kinase sty1	Colletotrichum gloeosporioides
comp9045_c0_seq5 len=7719 path=[13899:0-782 16514:783-802	mitogen-activated protein kinase sty1	Colletotrichum gloeosporioides
comp9045_c0_seq6 len=7389 path=[13899:0-782 16514:783-802	mitogen-activated protein kinase sty1	Colletotrichum gloeosporioides
comp9045_c0_seq7 len=1217 path=[13899:0-782 7276:783-784	membrane protein	Actinomyces sp. oral taxon 849]
comp9045_c0_seq8 len=7009 path=[6921:0-92 7014:93-354	mitogen-activated protein kinase sty1	Colletotrichum gloeosporioides
comp9045_c0_seq9 len=7371 path=[13899:0-782 7276:783-784	mitogen-activated protein kinase sty1	Colletotrichum gloeosporioides
comp9045_c0_seq10 len=7437 path=[13899:0-782 7276:783-784	putative mitogen-activated protein kinase protein	Eutypa lata
comp9045_c0_seq12 len=7653 path=[13899:0-782 16514:783-802	mitogen-activated protein kinase sty1	Colletotrichum gloeosporioides
comp9046_c0_seq1 len=542 path=[8953:0-541]	CNPV057 putative serpin	Canarypox virus]
comp9049_c0_seq1 len=4616 path=[4595:0-643 5239:644-1047	CNPV057 putative serpin	Canarypox virus]
comp9051_c0_seq1 len=239 path=[217:0-79 297:80-109 1600:110-114	pg1 protein, homology to Homo sapiens	Lactobacillus crispatus ST1]
comp9051_c0_seq2 len=241 path=[433:0-61 495:62-81 515:82-92	ORF40s	Pinus koraiensis]
comp9051_c0_seq3 len=257 path=[433:0-61 495:62-81 515:82-92	unnamed protein product	Oikopleura dioica]
comp9051_c0_seq4 len=252 path=[740:0-28 769:29-76 297:77-106	Conserved protein	Lactobacillus rhamnosus Lc 705]
comp9051_c0_seq5 len=236 path=[740:0-28 769:29-76 297:77-106	Ycf68	Medicago truncatula]
comp9051_c0_seq6 len=255 path=[217:0-79 297:80-109 1600:110-114	pg1 protein, homology to Homo sapiens	Lactobacillus crispatus ST1]
comp9052_c0_seq2 len=1492 path=[5651:0-215 1465:216-589	forkhead-associated protein	Streptomyces flavogriseus ATCC 33331]
comp9053_c0_seq1 len=5226 path=[5204:0-653 5858:654-1127	putative translocation protein sec72 protein	Togninia minima UCRPA7]
comp9053_c0_seq2 len=5555 path=[5204:0-653 5858:654-1127	putative translocation protein sec72 protein	Togninia minima UCRPA7]
comp9053_c0_seq3 len=4282 path=[5204:0-653 5858:654-1127	peroxisomal-coenzyme a synthetase	Colletotrichum orbiculare MAFF
comp9056_c0_seq1 len=7961 path=[8911:0-2899 18286:2900-2998	BAR/IMD	Glarea lozoyensis ATCC 20868]
comp9056_c0_seq2 len=7862 path=[8911:0-2899 11811:2900-2936	BAR/IMD	Glarea lozoyensis ATCC 20868]
comp9056_c0_seq3 len=8933 path=[8911:0-2899 11811:2900-2936	BAR/IMD	Glarea lozoyensis ATCC 20868]
comp9056_c0_seq4 len=4774 path=[17821:0-221 13292:222-4773]	BAR/IMD	Glarea lozoyensis ATCC 20868]
comp9056_c0_seq5 len=9032 path=[8911:0-2899 18286:2900-2998	BAR/IMD	Glarea lozoyensis ATCC 20868]
comp9059_c0_seq2 len=5397 path=[5310:0-770 12444:771-771	PREDICTED: SH3 domain-containing YSC84-like protein 1-like	Octodon
comp9059_c0_seq7 len=5275 path=[5310:0-770 12444:771-771	major facilitator superfamily transporter	Colletotrichum
comp9062_c0_seq1 len=3074 path=[3052:0-1306 4359:1307-1758	DHHC zinc finger protein	Colletotrichum higginsianum]
comp9063_c0_seq1 len=3947 path=[4043:0-417 4521:418-2473	C6 finger domain-containing protein	Colletotrichum gloeosporioides
comp9063_c0_seq2 len=4005 path=[4043:0-417 4521:418-2473	putative phytanoyl- dioxygenase family protein	Togninia minima
comp9063_c0_seq3 len=4065 path=[4043:0-417 4461:418-477	putative phytanoyl- dioxygenase family protein	Togninia minima
comp9063_c0_seq4 len=4007 path=[4043:0-417 4461:418-477	C6 finger domain-containing protein	Colletotrichum gloeosporioides
comp9064_c0_seq1 len=5100 path=[4794:0-4234 9029:4235-4772	putative xanthine dehydrogenase protein	Togninia minima UCRPA7]
comp9065_c0_seq1 len=2097 path=[2075:0-1062 3138:1063-2096]	xanthine oxidoreductase	Blastobotrys adeninivorans]
comp9065_c0_seq2 len=2259 path=[2075:0-1062 10143:1063-1224	oxidoreductase	Ajellomyces dermatitidis SLH14081]
comp9066_c0_seq1 len=7025 path=[11736:0-505 12242:506-1041	putative swi snf complex protein	Togninia minima UCRPA7]
comp9066_c0_seq3 len=6661 path=[11736:0-505 12242:506-1041	SWI/SNF complex protein	Zymoseptoria tritici IPO323]
comp9068_c0_seq1 len=3101 path=[1:0-389 391:390-2178	1-acyl-sn-glycerol-3-phosphate acyltransferase	Verticillium dahliae
comp9068_c0_seq2 len=3186 path=[1:0-389 391:390-2178	acyltransferase	Glomerella graminicola M1.001]
comp9069_c0_seq1 len=1047 path=[4708:0-340 5049:341-1046]	acyltransferase	Glomerella graminicola M1.001]
comp9069_c0_seq2 len=373 path=[4708:0-340 9598:341-372]	transcription initiation factor IID	Beauveria bassiana ARSEF 2860]
comp9071_c0_seq1 len=4413 path=[1:0-1357 1359:1358-2121	transcription associated factor 19 kDa	Trichoderma reesei QM6a]
comp9071_c0_seq2 len=4479 path=[1:0-1357 9261:1358-1423	conserved serine-threonine rich protein	Colletotrichum
comp9071_c0_seq3 len=4382 path=[1:0-1357 1359:1358-2121	PREDICTED: uncharacterized protein LOC100413069	Callithrix jacchus]
comp9071_c0_seq4 len=4448 path=[1:0-1357 9261:1358-1423	conserved serine-threonine rich protein	Colletotrichum
comp9071_c0_seq5 len=4555 path=[1:0-1357 1359:1358-2121	putative serine-threonine rich protein	Eutypa lata UCREL1]
comp9071_c0_seq6 len=4621 path=[1:0-1357 9261:1358-1423	putative serine-threonine rich protein	Eutypa lata UCREL1]
comp9074_c0_seq1 len=3947 path=[15497:0-2391 13408:2392-2686	putative serine-threonine rich protein	Eutypa lata UCREL1]
comp9074_c0_seq2 len=5429 path=[6646:0-4831 11478:4832-4855	Nrm2	Grosmannia clavigera kw1407]
comp9074_c0_seq3 len=4523 path=[15497:0-2391 13408:2392-2686	adenine phosphoribosyltransferase	Glomerella graminicola M1.001]
comp9074_c0_seq4 len=2210 path=[13329:0-78 13408:79-373	adenine phosphoribosyltransferase	Glomerella graminicola M1.001]
comp9074_c0_seq5 len=1772 path=[15223:0-136 11679:137-942	adenine phosphoribosyltransferase	Glomerella graminicola M1.001]
comp9074_c0_seq6 len=1634 path=[13329:0-78 13408:79-373	adenine phosphoribosyltransferase	Glomerella graminicola M1.001]
comp9078_c0_seq1 len=6825 path=[6803:0-1847 8651:1848-2280	Sec63 Brl domain-containing protein	Glomerella graminicola M1.001]
comp9079_c0_seq1 len=4660 path=[4352:0-850 9813:851-942	potential translation-regulating helicase	Uncinocarpus reesii 1704]
comp9079_c0_seq2 len=4701 path=[4352:0-850 9813:851-942	Protein SPT10	Fusarium oxysporum f. sp. cubense race 4]
comp9079_c0_seq3 len=4441 path=[4352:0-850 9813:851-942	Protein SPT10	Fusarium oxysporum f. sp. cubense race 4]
comp9079_c0_seq4 len=4476 path=[4352:0-850 5203:851-1296	Protein SPT10	Fusarium oxysporum f. sp. cubense race 4]
comp9079_c0_seq5 len=4435 path=[4352:0-850 5203:851-1296	histone acetylase, putative	Candida dubliniensis CD36]
comp9079_c0_seq6 len=4466 path=[4352:0-850 9813:851-942	Protein SPT10	Fusarium oxysporum f. sp. cubense race 4]
comp9079_c0_seq7 len=4695 path=[4352:0-850 5203:851-1296	acetyltransferase, GNAT family	Aspergillus niger CBS 513.88]
comp9079_c0_seq8 len=4552 path=[4352:0-850 9813:851-942	Spt10p	Saccharomyces cerevisiae x Saccharomyces kudriavzevii VIN7]
comp9079_c0_seq9 len=4609 path=[4352:0-850 5203:851-1296	Protein SPT10	Fusarium oxysporum f. sp. cubense race 4]
comp9079_c0_seq10 len=4670 path=[4352:0-850 5203:851-1296	histone acetylase, putative	Candida dubliniensis CD36]
comp9079_c0_seq11 len=4624 path=[4352:0-850 5203:851-1296	Protein SPT10	Fusarium oxysporum f. sp. cubense race 4]
comp9079_c0_seq12 len=4389 path=[4352:0-850 5203:851-1296	Protein SPT10	Fusarium oxysporum f. sp. cubense race 4]
comp9079_c0_seq13 len=4440 path=[4352:0-850 9813:851-942	acetyltransferase, GNAT family	Aspergillus niger CBS 513.88]
comp9079_c0_seq14 len=4711 path=[4352:0-850 5203:851-1296	Protein SPT10	Fusarium oxysporum f. sp. cubense race 4]
comp9079_c0_seq15 len=4348 path=[4352:0-850 5203:851-1296	acetyltransferase, GNAT family	Aspergillus niger CBS 513.88]
comp9079_c0_seq16 len=4354 path=[4352:0-850 9813:851-942	Protein SPT10	Fusarium oxysporum f. sp. cubense race 4]
comp9079_c0_seq17 len=4583 path=[4352:0-850 5203:851-1296	histone acetylase, putative	Candida dubliniensis CD36]
comp9079_c0_seq18 len=4676 path=[4352:0-850 9813:851-942	Protein SPT10	Fusarium oxysporum f. sp. cubense race 4]
comp9079_c0_seq19 len=4762 path=[4352:0-850 9813:851-942	acetyltransferase, GNAT family	Aspergillus niger CBS 513.88]
comp9079_c0_seq20 len=4374 path=[4352:0-850 5203:851-1296	Protein SPT10	Fusarium oxysporum f. sp. cubense race 4]
comp9079_c0_seq21 len=4460 path=[4352:0-850 5203:851-1296	acetyltransferase, GNAT family	Aspergillus niger CBS 513.88]
comp9079_c0_seq22 len=4589 path=[4352:0-850 9813:851-942	Protein SPT10	Fusarium oxysporum f. sp. cubense race 4]
comp9080_c0_seq1 len=4112 path=[1:0-470 472:471-4111]	acetyltransferase, GNAT family	Aspergillus niger CBS 513.88]
comp9082_c2_seq1 len=6199 path=[924:0-536 1461:537-537	ankyrin unc44	Grosmannia clavigera kw1407]
comp9087_c1_seq1 len=10980 path=[1:0-315 446:316-4545	Pc14g01800	Penicillium chrysogenum Wisconsin 54-1255]
comp9087_c1_seq2 len=11028 path=[1:0-315 317:316-444	Pc14g01800	Penicillium chrysogenum Wisconsin 54-1255]
comp9087_c1_seq3 len=11109 path=[1:0-315 317:316-444	elastinolytic metalloproteinase Mep	Neosartorya fischeri NRRL 181]
comp9087_c1_seq4 len=10899 path=[1:0-315 446:316-4545	elastinolytic metalloproteinase Mep	Neosartorya fischeri NRRL 181]
comp9088_c0_seq2 len=4126 path=[1:0-335 337:336-712	beta-galactosidase	Marinomonas sp. MWYL1]
comp9088_c0_seq3 len=4192 path=[1:0-335 337:336-712 714:713-778	beta-galactosidase	Marinomonas sp. MWYL1]
comp9089_c0_seq2 len=2542 path=[2522:0-1382 3905:1383-1503	alpha- glucosyltransferase alg10	Colletotrichum gloeosporioides Nara
comp9091_c0_seq1 len=4469 path=[1:0-1391 1393:1392-2249	Alpha-1,2-glucosyltransferase ALG10-A	Triticum urartu]
comp9091_c0_seq2 len=4250 path=[1:0-1391 1393:1392-2249	TfdA family oxidoreductase	Aspergillus kawachii IFO 4308]
comp9091_c0_seq3 len=4400 path=[1:0-1391 1393:1392-2249	TfdA family oxidoreductase	Aspergillus kawachii IFO 4308]
comp9091_c0_seq4 len=4399 path=[1:0-1391 1393:1392-2249	TfdA family oxidoreductase	Aspergillus kawachii IFO 4308]
comp9091_c0_seq5 len=4319 path=[1:0-1391 1393:1392-2249	TfdA family oxidoreductase	Aspergillus kawachii IFO 4308]
comp9091_c0_seq6 len=4549 path=[1:0-1391 1393:1392-2249	TfdA family oxidoreductase	Aspergillus kawachii IFO 4308]
comp9091_c0_seq7 len=4330 path=[1:0-1391 1393:1392-2249	TfdA family oxidoreductase	Aspergillus kawachii IFO 4308]
comp9091_c0_seq8 len=4480 path=[1:0-1391 1393:1392-2249	TfdA family oxidoreductase	Aspergillus kawachii IFO 4308]
comp9091_c0_seq9 len=1451 path=[1:0-1391 9280:1392-1450]	TfdA family oxidoreductase	Aspergillus kawachii IFO 4308]
comp9094_c0_seq1 len=3820 path=[3798:0-62 3861:63-3056	ClpP/crotonase	Glarea lozoyensis ATCC 20868]
comp9098_c0_seq1 len=3799 path=[1:0-3798]	peroxisomal D3,D2-enoyl-CoA isomerase	Aspergillus niger CBS 513.88]
comp9099_c0_seq1 len=5019 path=[5586:0-2595 8182:2596-2615	YALI0F02387p	Yarrowia lipolytica]
comp9099_c0_seq3 len=614 path=[1:0-532 11452:533-533	DNA topoisomerase III	Trichophyton rubrum CBS 118892]
comp9100_c0_seq3 len=2894 path=[2795:0-1171 3967:1172-1622	DNA topoisomerase	Ajellomyces dermatitidis ATCC 18188]
comp9100_c0_seq4 len=1864 path=[6027:0-85 3967:86-536	carboxylesterase family protein	Colletotrichum orbiculare MAFF
comp9100_c0_seq5 len=1787 path=[6027:0-85 3967:86-536	unnamed protein product	Aspergillus oryzae RIB40]
comp9100_c0_seq6 len=2873 path=[2795:0-1171 3967:1172-1622	carboxylesterase type B	Exophiala dermatitidis NIH/UT8656]
comp9100_c0_seq7 len=1808 path=[6027:0-85 3967:86-536	carboxylesterase type B	Exophiala dermatitidis NIH/UT8656]
comp9100_c0_seq8 len=2950 path=[2795:0-1171 3967:1172-1622	carboxylesterase	Glomerella graminicola M1.001]
comp9107_c0_seq1 len=6147 path=[6125:0-1692 7818:1693-5577	mitochondrial carrier protein	Colletotrichum gloeosporioides Nara
comp9107_c0_seq2 len=1892 path=[6125:0-1692 12356:1693-1891]	mitochondrial carrier protein	Colletotrichum gloeosporioides Nara
comp9108_c0_seq1 len=3050 path=[3264:0-1129 4455:1130-1157	tyrosinase, putative	Aspergillus flavus NRRL3357]
comp9108_c0_seq2 len=3155 path=[3264:0-1129 4455:1130-1157	tyrosinase, putative	Aspergillus flavus NRRL3357]
comp9108_c0_seq3 len=3286 path=[3264:0-1129 4394:1130-1190	tyrosinase, putative	Aspergillus flavus NRRL3357]
comp9108_c0_seq4 len=3342 path=[3264:0-1129 4394:1130-1190	tyrosinase, putative	Aspergillus flavus NRRL3357]
comp9108_c0_seq5 len=3237 path=[3264:0-1129 4394:1130-1190	tyrosinase, putative	Aspergillus flavus NRRL3357]
comp9108_c0_seq6 len=3225 path=[3264:0-1129 4455:1130-1157	tyrosinase, putative	Aspergillus flavus NRRL3357]
comp9108_c0_seq7 len=3211 path=[3264:0-1129 4455:1130-1157	tyrosinase, putative	Aspergillus flavus NRRL3357]
comp9108_c0_seq8 len=3268 path=[3264:0-1129 4394:1130-1190	tyrosinase, putative	Aspergillus flavus NRRL3357]
comp9108_c0_seq9 len=3281 path=[3264:0-1129 4455:1130-1157	tyrosinase, putative	Aspergillus flavus NRRL3357]
comp9108_c0_seq10 len=3176 path=[3264:0-1129 4455:1130-1157	tyrosinase, putative	Aspergillus flavus NRRL3357]
comp9108_c0_seq11 len=3207 path=[3264:0-1129 4455:1130-1157	tyrosinase, putative	Aspergillus flavus NRRL3357]
comp9108_c0_seq12 len=3102 path=[3264:0-1129 4455:1130-1157	tyrosinase, putative	Aspergillus flavus NRRL3357]
comp9108_c0_seq13 len=3106 path=[3264:0-1129 4455:1130-1157	tyrosinase, putative	Aspergillus flavus NRRL3357]
comp9108_c0_seq14 len=3229 path=[3264:0-1129 4455:1130-1157	tyrosinase, putative	Aspergillus flavus NRRL3357]
comp9108_c0_seq15 len=3124 path=[3264:0-1129 4455:1130-1157	tyrosinase, putative	Aspergillus flavus NRRL3357]
comp9108_c0_seq16 len=3173 path=[3264:0-1129 4455:1130-1157	tyrosinase, putative	Aspergillus flavus NRRL3357]
comp9108_c0_seq17 len=3324 path=[3264:0-1129 4394:1130-1190	tyrosinase, putative	Aspergillus flavus NRRL3357]
comp9108_c0_seq18 len=3068 path=[3264:0-1129 4455:1130-1157	tyrosinase, putative	Aspergillus flavus NRRL3357]
comp9108_c0_seq19 len=3163 path=[3264:0-1129 4394:1130-1190	tyrosinase, putative	Aspergillus flavus NRRL3357]
comp9108_c0_seq20 len=2670 path=[3264:0-1129 4455:1130-1157	tyrosinase, putative	Aspergillus flavus NRRL3357]
comp9108_c0_seq21 len=3181 path=[3264:0-1129 4394:1130-1190	tyrosinase, putative	Aspergillus flavus NRRL3357]
comp9108_c0_seq22 len=3120 path=[3264:0-1129 4455:1130-1157	tyrosinase, putative	Aspergillus flavus NRRL3357]
comp9108_c0_seq23 len=3219 path=[3264:0-1129 4394:1130-1190	tyrosinase, putative	Aspergillus flavus NRRL3357]
comp9109_c0_seq1 len=3163 path=[2:0-1233 1236:1234-1333	alpha/beta hydrolase	Rhodosporidium toruloides NP11]
comp9109_c0_seq3 len=3059 path=[2:0-1233 1340:1234-2230	alpha/beta hydrolase	Rhodosporidium toruloides NP11]
comp9109_c0_seq4 len=3282 path=[2:0-1233 1236:1234-1333	alpha/beta hydrolase	Rhodosporidium toruloides NP11]
comp9109_c0_seq5 len=3093 path=[2:0-1233 1340:1234-2230	alpha/beta hydrolase	Rhodosporidium toruloides NP11]
comp9109_c0_seq8 len=3178 path=[2:0-1233 1340:1234-2230	alpha/beta hydrolase	Rhodosporidium toruloides NP11]
comp9112_c0_seq1 len=2595 path=[4823:0-179 2395:180-1606	alpha/beta hydrolase	Rhodosporidium toruloides NP11]
comp9112_c0_seq2 len=2569 path=[4823:0-179 2395:180-1606	sugar transporter	Magnaporthe oryzae Y34]
comp9117_c0_seq1 len=2568 path=[5637:0-406 6166:407-2567]	kinesin-II 95 kDa subunit	Verticillium dahliae VdLs.17]
comp9117_c0_seq2 len=2690 path=[5637:0-406 6044:407-528	putative microtubule motor protein	Chaetomium thermophilum var.
comp9117_c1_seq1 len=5625 path=[1:0-915 917:916-1162	putative microtubule motor protein	Chaetomium thermophilum var.
comp9120_c0_seq4 len=4684 path=[1:0-1297 9980:1298-1628	Serine/threonine-protein kinase CLA4	Fusarium oxysporum f. sp.
comp9120_c0_seq7 len=4421 path=[1:0-1297 1299:1298-3762	Serine/threonine-protein kinase CLA4	Fusarium oxysporum f. sp.
comp9120_c0_seq8 len=4813 path=[1:0-1297 9980:1298-1628	Serine/threonine-protein kinase CLA4	Fusarium oxysporum f. sp.
comp9120_c0_seq10 len=4164 path=[1:0-1297 1299:1298-3762	STE/STE20/PAKA protein kinase	Gaeumannomyces graminis var. tritici
comp9120_c0_seq13 len=4495 path=[1:0-1297 9980:1298-1628	Serine/threonine-protein kinase CLA4	Fusarium oxysporum f. sp.
comp9120_c0_seq14 len=4353 path=[1:0-1297 1299:1298-3762	STE/STE20/PAKA protein kinase	Gaeumannomyces graminis var. tritici
comp9120_c0_seq15 len=4482 path=[1:0-1297 1299:1298-3762	STE/STE20/PAKA protein kinase	Gaeumannomyces graminis var. tritici
comp9120_c0_seq16 len=4752 path=[1:0-1297 9980:1298-1628	Serine/threonine-protein kinase CLA4	Fusarium oxysporum f. sp.
comp9121_c0_seq1 len=1981 path=[4805:0-59 4865:60-984	aryl-alcohol dehydrogenase AAD14	Colletotrichum higginsianum]
comp9121_c0_seq2 len=1448 path=[1957:0-61 2019:62-1136	Cytochrome P450	Glarea lozoyensis ATCC 20868]
comp9121_c0_seq3 len=2078 path=[4805:0-59 4865:60-984	aryl-alcohol dehydrogenase Aad14	Aspergillus fumigatus Af293]
comp9124_c0_seq1 len=3530 path=[3563:0-1033 4597:1034-1101	Putative endo-beta-1,4-glucanase D	Fusarium oxysporum f. sp. cubense
comp9127_c1_seq1 len=3775 path=[1738:0-66 1805:67-90	putative tbc domain-containing protein	Eutypa lata UCREL1]
comp9127_c1_seq2 len=1760 path=[1738:0-66 1805:67-90	small G protein signaling modulator 3	Verticillium alfalfae
comp9129_c0_seq1 len=2653 path=[4941:0-1421 9904:1422-1473	mitochondrial pyruvate dehydrogenase kinase	Ajellomyces dermatitidis
comp9129_c0_seq2 len=2601 path=[4941:0-1421 6363:1422-2600]	extracellular serine-rich protein	Colletotrichum orbiculare MAFF
comp9129_c1_seq1 len=2387 path=[1:0-753 755:754-2319	ALG8 glycosyltransferase family ALG6	Colletotrichum higginsianum]
comp9130_c0_seq1 len=3617 path=[1:0-401 403:402-659 661:660-665	Alpha 1,3 glucosyltransferase	Ogataea parapolymorpha DL-1]
comp9130_c0_seq2 len=3673 path=[1:0-401 403:402-659 661:660-665	putative response regulator-like protein	Togninia minima UCRPA7]
comp9130_c0_seq3 len=3351 path=[1:0-401 661:402-407	putative response regulator-like protein	Togninia minima UCRPA7]
comp9130_c0_seq4 len=3550 path=[1:0-401 403:402-659 661:660-665	putative response regulator-like protein	Togninia minima UCRPA7]
comp9130_c0_seq5 len=3606 path=[1:0-401 403:402-659 661:660-665	putative response regulator-like protein	Togninia minima UCRPA7]
comp9130_c0_seq6 len=3292 path=[1:0-401 661:402-407	putative response regulator-like protein	Togninia minima UCRPA7]
comp9130_c0_seq7 len=3401 path=[1:0-401 661:402-407	putative response regulator-like protein	Togninia minima UCRPA7]
comp9130_c0_seq8 len=3412 path=[1:0-401 661:402-407	putative response regulator-like protein	Togninia minima UCRPA7]
comp9130_c0_seq9 len=3468 path=[1:0-401 661:402-407	putative response regulator-like protein	Togninia minima UCRPA7]
comp9130_c0_seq10 len=3676 path=[1:0-401 403:402-659	putative response regulator-like protein	Togninia minima UCRPA7]
comp9130_c0_seq11 len=3609 path=[1:0-401 403:402-659	putative response regulator-like protein	Togninia minima UCRPA7]
comp9130_c0_seq12 len=3726 path=[1:0-401 403:402-659	putative response regulator-like protein	Togninia minima UCRPA7]
comp9130_c0_seq13 len=3348 path=[1:0-401 661:402-407	putative response regulator-like protein	Togninia minima UCRPA7]
comp9130_c0_seq14 len=3359 path=[1:0-401 661:402-407	YALI0D14520p	Yarrowia lipolytica]
comp9130_c0_seq15 len=3665 path=[1:0-401 403:402-659	putative response regulator-like protein	Togninia minima UCRPA7]
comp9130_c0_seq17 len=3409 path=[1:0-401 661:402-407	putative response regulator-like protein	Togninia minima UCRPA7]
comp9132_c0_seq1 len=5179 path=[15181:0-1247 16429:1248-1445	SSK1, response regulator	Serpula lacrymans var. lacrymans S7.9]
comp9132_c0_seq2 len=4981 path=[15181:0-1247 16627:1248-4980]	ccr4-not core complex subunit	Grosmannia clavigera kw1407]
comp9132_c1_seq2 len=5493 path=[10169:0-4872 21002:4873-5492]	ccr4-not core complex subunit	Grosmannia clavigera kw1407]
comp9134_c0_seq1 len=2234 path=[1548:0-517 2066:518-569	ccr4-not core complex subunit	Grosmannia clavigera kw1407]
comp9134_c0_seq2 len=2353 path=[1548:0-517 4013:518-636	Pc18g04610	Penicillium chrysogenum Wisconsin 54-1255]
comp9134_c0_seq3 len=1661 path=[1548:0-517 2066:518-569	Putative N-acetyltransferase C56E4.07	Fusarium oxysporum f. sp.
comp9134_c0_seq4 len=1570 path=[1548:0-517 2066:518-569	acetyltransferase	Coccidioides posadasii str. Silveira]
comp9134_c0_seq5 len=1928 path=[1548:0-517 2066:518-569	GNAT family	Colletotrichum gloeosporioides Nara gc5]
comp9134_c0_seq6 len=1837 path=[1548:0-517 2066:518-569	acetyltransferase	Glomerella graminicola M1.001]
comp9134_c0_seq7 len=1010 path=[1548:0-517 2066:518-569	acetyltransferase	Glomerella graminicola M1.001]
comp9134_c0_seq8 len=1689 path=[1548:0-517 4013:518-636	Putative N-acetyltransferase C56E4.07	Fusarium oxysporum f. sp.
comp9134_c0_seq9 len=1967 path=[1548:0-517 2066:518-569	Putative N-acetyltransferase C56E4.07	Fusarium oxysporum f. sp.
comp9134_c0_seq10 len=1956 path=[1548:0-517 4013:518-636	putative gnat family protein	Eutypa lata UCREL1]
comp9134_c0_seq11 len=2086 path=[1548:0-517 4013:518-636	putative gnat family protein	Eutypa lata UCREL1]
comp9134_c0_seq12 len=1858 path=[1548:0-517 2066:518-569	acetyltransferase	Glomerella graminicola M1.001]
comp9135_c0_seq1 len=2566 path=[16519:0-582 21772:583-671	phosphotransferase enzyme family protein	Glomerella graminicola
comp9135_c0_seq3 len=2117 path=[16519:0-582 21772:583-671	phosphotransferase enzyme family protein	Glomerella graminicola
comp9135_c0_seq5 len=2028 path=[16519:0-582 17102:583-1130	phosphotransferase	Colletotrichum higginsianum]
comp9135_c0_seq9 len=2477 path=[16519:0-582 17102:583-1130	phosphotransferase	Colletotrichum higginsianum]
comp9136_c0_seq1 len=8072 path=[1:0-2935 2937:2936-2939	acyl-CoA dehydrogenase family member 11	Cordyceps militaris CM01]
comp9136_c0_seq2 len=8157 path=[1:0-2935 2937:2936-2939	putative wd domain protein	Botryotinia fuckeliana BcDW1]
comp9136_c0_seq3 len=8046 path=[1:0-2935 2937:2936-2939	putative wd domain protein	Botryotinia fuckeliana BcDW1]
comp9136_c0_seq4 len=8244 path=[1:0-2935 2937:2936-2939	phosphonoacetate hydrolase	Beauveria bassiana ARSEF 2860]
comp9136_c0_seq5 len=8133 path=[1:0-2935 2937:2936-2939	phosphonoacetate hydrolase	Beauveria bassiana ARSEF 2860]
comp9137_c0_seq1 len=1939 path=[1:0-1492 1494:1493-1516	ribosomal assembly complex component	Colletotrichum gloeosporioides
comp9137_c0_seq2 len=4492 path=[15994:0-3460 1494:3461-3484	ribosomal assembly complex component	Colletotrichum gloeosporioides
comp9140_c0_seq1 len=2534 path=[1:0-517 519:518-521	f-box domain-containing protein	Colletotrichum orbiculare MAFF
comp9140_c0_seq2 len=2270 path=[1:0-517 519:518-521	predicted protein	Trichoderma reesei QM6a]
comp9140_c0_seq3 len=2659 path=[1:0-517 519:518-521	f-box domain-containing protein	Colletotrichum orbiculare MAFF
comp9142_c0_seq1 len=2088 path=[2066:0-916 2983:917-943	glycoside hydrolase family 25 protein	Myceliophthora thermophila
comp9142_c0_seq2 len=1741 path=[2066:0-916 2983:917-943	putative -diacetyl protein	Eutypa lata UCREL1]
comp9142_c0_seq3 len=1595 path=[2066:0-916 3476:917-1276	N,O-diacetylmuramidase	Aspergillus terreus NIH2624]
comp9142_c0_seq4 len=1622 path=[2066:0-916 2983:917-943	glycoside hydrolase family 25 protein	Myceliophthora thermophila
comp9143_c0_seq1 len=4013 path=[1:0-692 694:693-729 731:730-754	purine and uridine phosphorylase	Neurospora tetrasperma FGSC 2509]
comp9143_c0_seq3 len=3950 path=[1:0-692 694:693-729 731:730-754	Pfs, NACHT and Ankyrin domain protein	Talaromyces stipitatus ATCC
comp9143_c0_seq4 len=3994 path=[1:0-692 694:693-729 731:730-754	Pfs, NACHT and Ankyrin domain protein	Metarhizium acridum CQMa 102]
comp9143_c0_seq5 len=3997 path=[1:0-692 694:693-729 731:730-754	Ankyrin repeat protein	Neosartorya fischeri NRRL 181]
comp9143_c0_seq6 len=4057 path=[1:0-692 694:693-729 731:730-754	Pfs, NACHT and Ankyrin domain protein	Aspergillus fumigatus A1163]
comp9143_c0_seq8 len=3934 path=[1:0-692 694:693-729 731:730-754	Pfs, NACHT and Ankyrin domain protein	Aspergillus fumigatus A1163]
comp9144_c1_seq1 len=2584 path=[1:0-1722 1724:1723-1797	g-protein beta wd-40 repeats containing	Colletotrichum orbiculare
comp9145_c0_seq1 len=10909 path=[1:0-5015 21655:5016-5087	zinc-regulated transporter 2	Magnaporthe oryzae 70-15]
comp9145_c0_seq2 len=5944 path=[21916:0-50 21655:51-122	predicted protein	Aspergillus terreus NIH2624]
comp9145_c0_seq4 len=10838 path=[1:0-5015 22233:5016-5016	related to Na+/H+-exchanging protein	Claviceps purpurea 20.1]
comp9146_c0_seq1 len=2147 path=[1:0-181 183:182-588 590:589-747	Ribokinase-like protein	Neurospora tetrasperma FGSC 2509]
comp9146_c0_seq2 len=1672 path=[4553:0-113 590:114-272	ketohexokinase, putative	Aspergillus flavus NRRL3357]
comp9146_c0_seq3 len=1780 path=[4553:0-113 590:114-272	ketohexokinase, putative	Aspergillus flavus NRRL3357]
comp9146_c0_seq4 len=2080 path=[5003:0-114 183:115-521	unnamed protein product	Aspergillus oryzae RIB40]
comp9146_c0_seq6 len=2255 path=[1:0-181 183:182-588 590:589-747	unnamed protein product	Aspergillus oryzae RIB40]
comp9146_c0_seq7 len=2268 path=[5003:0-114 183:115-521	PfkB family kinase, putative	Cordyceps militaris CM01]
comp9146_c0_seq9 len=1525 path=[4553:0-113 590:114-272	Carbohydrate/purine kinase	Beauveria bassiana ARSEF 2860]
comp9146_c0_seq10 len=1860 path=[4553:0-113 590:114-272	PfkB family kinase	Aspergillus kawachii IFO 4308]
comp9146_c0_seq12 len=1713 path=[4553:0-113 590:114-272	ketohexokinase, putative	Talaromyces stipitatus ATCC 10500]
comp9146_c0_seq14 len=2188 path=[5003:0-114 183:115-521	unnamed protein product	Aspergillus oryzae RIB40]
comp9146_c0_seq15 len=2335 path=[1:0-181 183:182-588	PfkB family kinase	Aspergillus kawachii IFO 4308]
comp9147_c0_seq1 len=2896 path=[1:0-458 6183:459-461	ketohexokinase	Methylophaga aminisulfidivorans]
comp9147_c0_seq3 len=2719 path=[1:0-458 637:459-1134	S-adenosyl-L-methionine-dependent methyltransferase	Glarea
comp9150_c0_seq1 len=6223 path=[6048:0-1722 7771:1723-3414	POT family protein	Glomerella graminicola M1.001]
comp9150_c0_seq2 len=6154 path=[6048:0-1722 12943:1723-1806	POT family protein	Glomerella graminicola M1.001]
comp9150_c0_seq3 len=5263 path=[6048:0-1722 12943:1723-1806	MFS peptide putative	Colletotrichum gloeosporioides Nara gc5]
comp9150_c0_seq4 len=5497 path=[6048:0-1722 7771:1723-3414	MFS peptide putative	Colletotrichum gloeosporioides Nara gc5]
comp9150_c0_seq5 len=6319 path=[6048:0-1722 12943:1723-1806	MFS peptide putative	Colletotrichum gloeosporioides Nara gc5]
comp9150_c0_seq6 len=5332 path=[6048:0-1722 7771:1723-3414	MFS peptide putative	Colletotrichum gloeosporioides Nara gc5]
comp9150_c0_seq7 len=5223 path=[6048:0-1722 12943:1723-1806	MFS peptide putative	Colletotrichum gloeosporioides Nara gc5]
comp9150_c0_seq8 len=5431 path=[6048:0-1722 7771:1723-3414	MFS peptide putative	Colletotrichum gloeosporioides Nara gc5]
comp9150_c0_seq9 len=6070 path=[6048:0-1722 7771:1723-3414	MFS peptide putative	Colletotrichum gloeosporioides Nara gc5]
comp9150_c0_seq10 len=5113 path=[6048:0-1722 7771:1723-3414	MFS peptide putative	Colletotrichum gloeosporioides Nara gc5]
comp9150_c0_seq11 len=6169 path=[6048:0-1722 7771:1723-3414	MFS peptide putative	Colletotrichum gloeosporioides Nara gc5]
comp9150_c0_seq12 len=6004 path=[6048:0-1722 7771:1723-3414	MFS peptide putative	Colletotrichum gloeosporioides Nara gc5]
comp9150_c0_seq13 len=5179 path=[6048:0-1722 7771:1723-3414	MFS peptide putative	Colletotrichum gloeosporioides Nara gc5]
comp9150_c0_seq14 len=5416 path=[6048:0-1722 12943:1723-1806	MFS peptide putative	Colletotrichum gloeosporioides Nara gc5]
comp9150_c0_seq15 len=5235 path=[6048:0-1722 12943:1723-1806	MFS peptide putative	Colletotrichum gloeosporioides Nara gc5]
comp9150_c0_seq16 len=6157 path=[6048:0-1722 7771:1723-3414	MFS peptide putative	Colletotrichum gloeosporioides Nara gc5]
comp9150_c0_seq17 len=5278 path=[6048:0-1722 7771:1723-3414	MFS peptide putative	Colletotrichum gloeosporioides Nara gc5]
comp9150_c0_seq18 len=5266 path=[6048:0-1722 7771:1723-3414	MFS peptide putative	Colletotrichum gloeosporioides Nara gc5]
comp9150_c0_seq19 len=5388 path=[6048:0-1722 12943:1723-1806	MFS peptide putative	Colletotrichum gloeosporioides Nara gc5]
comp9150_c0_seq20 len=6307 path=[6048:0-1722 12943:1723-1806	MFS peptide putative	Colletotrichum gloeosporioides Nara gc5]
comp9150_c0_seq21 len=5344 path=[6048:0-1722 7771:1723-3414	MFS peptide putative	Colletotrichum gloeosporioides Nara gc5]
comp9150_c0_seq22 len=5454 path=[6048:0-1722 12943:1723-1806	MFS peptide putative	Colletotrichum gloeosporioides Nara gc5]
comp9150_c0_seq23 len=5070 path=[6048:0-1722 12943:1723-1806	MFS peptide putative	Colletotrichum gloeosporioides Nara gc5]
comp9150_c0_seq24 len=5428 path=[6048:0-1722 12943:1723-1806	MFS peptide putative	Colletotrichum gloeosporioides Nara gc5]
comp9150_c0_seq25 len=6388 path=[6048:0-1722 7771:1723-3414	MFS peptide putative	Colletotrichum gloeosporioides Nara gc5]
comp9150_c0_seq26 len=6235 path=[6048:0-1722 7771:1723-3414	MFS peptide putative	Colletotrichum gloeosporioides Nara gc5]
comp9150_c0_seq27 len=6322 path=[6048:0-1722 7771:1723-3414	MFS peptide putative	Colletotrichum gloeosporioides Nara gc5]
comp9151_c0_seq1 len=5643 path=[11573:0-47 5889:48-744	peptide transporter PTR2-A	Verticillium dahliae VdLs.17]
comp9151_c0_seq2 len=5557 path=[11573:0-47 5889:48-744	ubiquitin-conjugating enzyme	Beauveria bassiana ARSEF 2860]
comp9151_c0_seq3 len=5667 path=[5731:0-157 5889:158-854	Msb3p	Saccharomyces cerevisiae FostersO]
comp9151_c0_seq4 len=5753 path=[5731:0-157 5889:158-854	ubiquitin-conjugating enzyme	Beauveria bassiana ARSEF 2860]
comp9152_c0_seq1 len=3027 path=[1:0-852 854:853-1791	Msb3p	Saccharomyces cerevisiae FostersO]
comp9152_c0_seq2 len=3184 path=[1:0-852 854:853-1791	DNA helicase	Coccidioides immitis RS]
comp9152_c0_seq3 len=2419 path=[6606:0-87 854:88-1026	DNA-binding protein smubp-2	Colletotrichum gloeosporioides Nara gc5]
comp9152_c0_seq4 len=2314 path=[6606:0-87 854:88-1026	putative dna-binding protein smubp-2 protein	Eutypa lata UCREL1]
comp9152_c0_seq5 len=3079 path=[1:0-852 854:853-1791	PREDICTED: DNA-binding protein SMUBP-2-like isoform X2	Setaria
comp9152_c0_seq6 len=2262 path=[6606:0-87 854:88-1026	PREDICTED: DNA-binding protein SMUBP-2-like	Glycine max]
comp9152_c0_seq7 len=2471 path=[6606:0-87 854:88-1026	DNA-binding protein smubp-2	Colletotrichum orbiculare MAFF 240422]
comp9152_c0_seq8 len=3236 path=[1:0-852 854:853-1791	PREDICTED: DNA-binding protein SMUBP-2-like isoform X2	Setaria
comp9153_c0_seq1 len=2165 path=[1:0-309 389:310-555	CoA-transferase family III (CaiB/BaiF)	Glarea lozoyensis ATCC 20868]
comp9153_c1_seq1 len=353 path=[4771:0-352]	CoA-transferase family III (CaiB/BaiF)	Glarea lozoyensis ATCC 20868]
comp9154_c0_seq1 len=5425 path=[1:0-1932 1934:1933-5424]	putative 4-nitrophenylphosphatase protein	Eutypa lata UCREL1]
comp9154_c0_seq2 len=5516 path=[1:0-1932 10827:1933-2023	putative 4-nitrophenylphosphatase protein	Eutypa lata UCREL1]
comp9155_c0_seq3 len=4019 path=[1:0-453 455:454-3260	4-nitrophenyl phosphatase	Exophiala dermatitidis NIH/UT8656]
comp9155_c0_seq4 len=4114 path=[1:0-453 8352:454-548	Peroxisomal adenine nucleotide transporter 1	Fusarium oxysporum f.
comp9155_c0_seq6 len=3449 path=[1:0-453 455:454-3260	PREDICTED: nitric oxide synthase-interacting protein-like	Hydra
comp9156_c0_seq1 len=1993 path=[4158:0-1117 8854:1118-1123	eukaryotic translation initiation factor 2 subunit beta	Magnaporthe
comp9156_c0_seq2 len=3645 path=[4158:0-1117 8854:1118-1123	eukaryotic translation initiation factor 2 subunit beta	Magnaporthe
comp9156_c0_seq3 len=1902 path=[4158:0-1117 8854:1118-1123	Translation initiation factor IF2/IF5	Macrophomina phaseolina MS6]
comp9156_c0_seq4 len=1936 path=[4158:0-1117 5282:1118-1258	eukaryotic translation initiation factor 2 beta subunit	Neurospora
comp9156_c0_seq5 len=3588 path=[4158:0-1117 5282:1118-1258	eukaryotic translation initiation factor 2 subunit beta	Verticillium
comp9156_c0_seq6 len=1845 path=[4158:0-1117 5282:1118-1258	eukaryotic translation initiation factor 2 subunit beta	Verticillium
comp9157_c0_seq1 len=3936 path=[1:0-3935]	putative glycine dehydrogenase protein	Togninia minima UCRPA7]
comp9157_c1_seq1 len=9901 path=[3939:0-4340 29196:4341-4525	serine protein kinase	Colletotrichum gloeosporioides Nara gc5]
comp9157_c1_seq2 len=10685 path=[3939:0-4340 29196:4341-4525	putative transcription factor iws1 protein	Eutypa lata UCREL1]
comp9157_c1_seq3 len=10500 path=[3939:0-4340 8280:4341-5141	unnamed protein product	Aspergillus oryzae RIB40]
comp9157_c1_seq4 len=10621 path=[3939:0-4340 29196:4341-4525	CMGC/SRPK protein kinase	Pneumocystis murina B123]
comp9157_c1_seq5 len=9780 path=[3939:0-4340 8280:4341-5141	unnamed protein product	Aspergillus oryzae RIB40]
comp9157_c1_seq6 len=9716 path=[3939:0-4340 8280:4341-5141	CMGC/SRPK protein kinase	Pneumocystis murina B123]
comp9157_c1_seq7 len=10436 path=[3939:0-4340 8280:4341-5141	CMGC/SRPK protein kinase	Pneumocystis murina B123]
comp9157_c1_seq8 len=9965 path=[3939:0-4340 29196:4341-4525	CMGC/SRPK protein kinase	Pneumocystis murina B123]
comp9157_c1_seq9 len=7581 path=[3939:0-4340 8280:4341-5141	CMGC/SRPK protein kinase	Magnaporthe oryzae 70-15]
comp9157_c1_seq10 len=7766 path=[3939:0-4340 29196:4341-4525	putative cmgc srpk protein kinase protein	Eutypa lata UCREL1]
comp9158_c0_seq1 len=722 path=[3015:0-20 2003:21-227	unnamed protein product	Aspergillus oryzae RIB40]
comp9158_c0_seq2 len=1363 path=[1341:0-340 1682:341-661	unnamed protein product	Aspergillus oryzae RIB40]
comp9158_c0_seq3 len=1431 path=[1341:0-340 2763:341-400	predicted protein	Ajellomyces capsulatus NAm1]
comp9159_c0_seq2 len=2666 path=[5192:0-1082 6275:1083-1300	predicted protein	Ajellomyces capsulatus NAm1]
comp9159_c0_seq6 len=2369 path=[10526:0-142 8180:143-1027	dipeptidyl-peptidase V	Verticillium alfalfae VaMs.102]
comp9159_c0_seq7 len=4345 path=[10778:0-108 6275:109-326	alpha/beta-hydrolase	Gloeophyllum trabeum ATCC 11539]
comp9159_c0_seq8 len=5214 path=[5192:0-1082 6275:1083-1300	oligopeptidase family protein	Colletotrichum orbiculare MAFF 240422]
comp9159_c0_seq9 len=5319 path=[5192:0-1082 6275:1083-1300	alpha beta-hydrolase	Coniophora puteana RWD-64-598 SS2]
comp9159_c0_seq10 len=4240 path=[10778:0-108 6275:109-326	oligopeptidase family protein	Colletotrichum orbiculare MAFF 240422]
comp9161_c0_seq2 len=1824 path=[1:0-892 894:893-1751	peptidase S9, prolyl oligopeptidase active site region	Shewanella
comp9161_c0_seq3 len=1883 path=[1:0-892 5724:893-951	peptidase S9, prolyl oligopeptidase active site region	Shewanella
comp9163_c0_seq1 len=364 path=[586:0-320 245:321-363]	predicted protein	Trichoderma reesei QM6a]
comp9164_c1_seq1 len=431 path=[2705:0-430]	cell wall-associated hydrolase, partial	Escherichia sp. 3_2_53FAA]
comp9167_c0_seq1 len=1379 path=[3944:0-1203 8054:1204-1223	rCG56563	Rattus norvegicus]
comp9168_c0_seq1 len=1019 path=[1839:0-90 1930:91-914	rCG56563	Rattus norvegicus]
comp9168_c1_seq1 len=867 path=[1:0-866]	phosphatase	Schizosaccharomyces japonicus yFS275]
comp9170_c0_seq1 len=2419 path=[6655:0-56 1970:57-2418]	pyruvate dehydrogenase	Marssonina brunnea f. sp. 'multigermtubi'
comp9172_c0_seq1 len=3498 path=[9159:0-23 17325:24-3077	putative nucleoporin nup44 protein	Togninia minima UCRPA7]
comp9172_c0_seq2 len=7967 path=[12598:0-1605 38327:1606-1606	PREDICTED: probable nucleoporin Nup54-like	Bombus impatiens]
comp9172_c0_seq3 len=2883 path=[6300:0-2858 9159:2859-2882]	putative nuclear segregation protein	Togninia minima UCRPA7]
comp9172_c0_seq4 len=1416 path=[1:0-695 697:696-1415]	metallophosphoesterase domain-containing protein	Verticillium
comp9172_c0_seq5 len=8167 path=[12598:0-1605 38327:1606-1606	metallophosphoesterase domain-containing protein	Verticillium
comp9172_c0_seq6 len=7441 path=[12598:0-1605 14930:1606-3977	metallophosphoesterase domain-containing protein	Verticillium
comp9172_c0_seq7 len=2259 path=[32035:0-364 37884:365-418	metallophosphoesterase domain-containing protein	Verticillium
comp9172_c0_seq8 len=2205 path=[32035:0-364 32400:365-884	Ddr48p	Saccharomyces cerevisiae EC1118]
comp9172_c1_seq2 len=2233 path=[35526:0-1152 36679:1153-2232]	Ddr48p	Saccharomyces cerevisiae EC1118]
comp9173_c0_seq1 len=1351 path=[8813:0-375 457:376-411	replication factor C	Glomerella graminicola M1.001]
comp9173_c0_seq2 len=3490 path=[1:0-455 457:456-491	putative activator 1 41 kda subunit protein	Eutypa lata UCREL1]
comp9174_c0_seq1 len=3106 path=[3084:0-381 3466:382-389	Activator 1 41 kDa subunit	Taphrina deformans PYCC 5710]
comp9174_c0_seq2 len=346 path=[6248:0-80 3466:81-88 3474:89-316	4-coumarate--CoA ligase-like 5	Fusarium oxysporum f. sp. cubense
comp9174_c0_seq4 len=2805 path=[6248:0-80 3466:81-88	4-coumarate--CoA ligase-like 5	Fusarium oxysporum f. sp. cubense
comp9177_c0_seq1 len=3892 path=[3294:0-3391 6686:3392-3891]	4-coumarate--CoA ligase-like 5	Fusarium oxysporum f. sp. cubense
comp9177_c1_seq1 len=2619 path=[1:0-426 15214:427-576	predicted protein	Nectria haematococca mpVI 77-13-4]
comp9177_c1_seq2 len=3463 path=[1:0-426 428:427-495	predicted protein	Nectria haematococca mpVI 77-13-4]
comp9177_c1_seq3 len=3505 path=[1:0-426 15214:427-576	amine oxidase	Grosmannia clavigera kw1407]
comp9177_c1_seq4 len=3575 path=[1:0-426 15214:427-576	predicted protein	Nectria haematococca mpVI 77-13-4]
comp9177_c1_seq5 len=3437 path=[1:0-426 428:427-495	putative amine oxidase protein	Eutypa lata UCREL1]
comp9177_c1_seq6 len=3829 path=[1:0-426 15214:427-576	predicted protein	Nectria haematococca mpVI 77-13-4]
comp9177_c1_seq7 len=3610 path=[1:0-426 15214:427-576	cytochrome-c oxidase assembly protein	Botryotinia fuckeliana B05.10]
comp9177_c1_seq8 len=3680 path=[1:0-426 15214:427-576	predicted protein	Nectria haematococca mpVI 77-13-4]
comp9177_c1_seq9 len=3542 path=[1:0-426 428:427-495	cytochrome c oxidase assembly protein cox11	Ophiostoma piceae UAMH
comp9177_c1_seq10 len=3612 path=[1:0-426 428:427-495	predicted protein	Nectria haematococca mpVI 77-13-4]
comp9177_c1_seq11 len=3614 path=[1:0-426 15214:427-576	predicted protein	Nectria haematococca mpVI 77-13-4]
comp9177_c1_seq12 len=3588 path=[1:0-426 15214:427-576	amine oxidase	Grosmannia clavigera kw1407]
comp9177_c1_seq13 len=3544 path=[1:0-426 15214:427-576	amine oxidase	Grosmannia clavigera kw1407]
comp9177_c1_seq14 len=3288 path=[1:0-426 428:427-495	cytochrome c oxidase assembly protein cox11	Ophiostoma piceae UAMH
comp9177_c1_seq15 len=3439 path=[1:0-426 15214:427-576	amine oxidase	Grosmannia clavigera kw1407]
comp9177_c1_seq16 len=3358 path=[1:0-426 428:427-495	predicted protein	Nectria haematococca mpVI 77-13-4]
comp9177_c1_seq17 len=3393 path=[1:0-426 428:427-495	cytochrome c oxidase assembly protein cox11	Ophiostoma piceae UAMH
comp9177_c1_seq18 len=3759 path=[1:0-426 15214:427-576	cytochrome c oxidase assembly protein COX11	Trichophyton equinum
comp9177_c1_seq19 len=3507 path=[1:0-426 428:427-495	predicted protein	Nectria haematococca mpVI 77-13-4]
comp9177_c1_seq20 len=3693 path=[1:0-426 15214:427-576	amine oxidase	Grosmannia clavigera kw1407]
comp9177_c1_seq21 len=3509 path=[1:0-426 15214:427-576	predicted protein	Nectria haematococca mpVI 77-13-4]
comp9177_c1_seq22 len=3654 path=[1:0-426 15214:427-576	cytochrome c oxidase assembly protein ctaG	Paracoccidioides
comp9177_c1_seq23 len=3724 path=[1:0-426 15214:427-576	predicted protein	Nectria haematococca mpVI 77-13-4]
comp9180_c0_seq1 len=2492 path=[1:0-310 312:311-449	putative fatty acid desaturase protein	Neofusicoccum parvum UCRNP2]
comp9180_c0_seq3 len=2338 path=[1:0-310 312:311-449	putative fatty acid desaturase protein	Neofusicoccum parvum UCRNP2]
comp9181_c0_seq1 len=1635 path=[6030:0-21 2906:22-383	putative purine transporter protein	Botryotinia fuckeliana BcDW1]
comp9181_c0_seq2 len=1580 path=[6030:0-21 2906:22-383	putative purine transporter protein	Botryotinia fuckeliana BcDW1]
comp9181_c0_seq3 len=2892 path=[2870:0-35 2906:36-397	inner membrane protein yieG, variant	Gaeumannomyces graminis var.
comp9181_c0_seq4 len=2825 path=[2870:0-35 2906:36-397	purine transporter	Colletotrichum orbiculare MAFF 240422]
comp9181_c0_seq5 len=2866 path=[6030:0-21 2906:22-383	purine transporter	Colletotrichum orbiculare MAFF 240422]
comp9181_c0_seq6 len=1568 path=[6030:0-21 2906:22-383	putative purine transporter protein	Botryotinia fuckeliana BcDW1]
comp9181_c0_seq7 len=2880 path=[2870:0-35 2906:36-397	purine transporter	Colletotrichum orbiculare MAFF 240422]
comp9181_c0_seq8 len=2878 path=[6030:0-21 2906:22-383	inner membrane protein yieG, variant	Gaeumannomyces graminis var.
comp9181_c0_seq9 len=1582 path=[2870:0-35 2906:36-397	putative purine transporter protein	Botryotinia fuckeliana BcDW1]
comp9181_c0_seq10 len=1594 path=[2870:0-35 2906:36-397	putative purine transporter protein	Botryotinia fuckeliana BcDW1]
comp9181_c0_seq11 len=2933 path=[6030:0-21 2906:22-383	inner membrane protein yieG, variant	Gaeumannomyces graminis var.
comp9181_c0_seq12 len=1649 path=[2870:0-35 2906:36-397	putative purine transporter protein	Botryotinia fuckeliana BcDW1]
comp9181_c0_seq13 len=2811 path=[6030:0-21 2906:22-383	purine transporter	Colletotrichum orbiculare MAFF 240422]
comp9181_c0_seq14 len=1527 path=[2870:0-35 2906:36-397	putative purine transporter protein	Botryotinia fuckeliana BcDW1]
comp9181_c0_seq15 len=1513 path=[6030:0-21 2906:22-383	putative purine transporter protein	Botryotinia fuckeliana BcDW1]
comp9181_c0_seq16 len=2947 path=[2870:0-35 2906:36-397	inner membrane protein yieG, variant	Gaeumannomyces graminis var.
comp9182_c0_seq1 len=5679 path=[1:0-116 11556:117-159	purine transporter	Coprinopsis cinerea okayama7#130]
comp9182_c0_seq2 len=3662 path=[1:0-116 11556:117-159	triacylglycerol lipase	Colletotrichum orbiculare MAFF 240422]
comp9182_c0_seq3 len=5713 path=[1:0-116 118:117-943	triacylglycerol lipase	Colletotrichum orbiculare MAFF 240422]
comp9182_c0_seq5 len=5636 path=[1:0-116 118:117-943	triacylglycerol lipase	Colletotrichum orbiculare MAFF 240422]
comp9182_c0_seq9 len=5541 path=[1:0-116 118:117-943	triacylglycerol lipase	Colletotrichum orbiculare MAFF 240422]
comp9182_c0_seq14 len=3585 path=[1:0-116 11556:117-159	carboxylesterase	Glomerella graminicola M1.001]
comp9183_c0_seq1 len=5663 path=[5559:0-378 11317:379-475	triacylglycerol lipase	Colletotrichum orbiculare MAFF 240422]
comp9183_c0_seq2 len=5648 path=[5559:0-378 5938:379-1174	General alpha-glucoside permease	Fusarium oxysporum f. sp. cubense
comp9183_c0_seq3 len=5737 path=[5559:0-378 11317:379-475	General alpha-glucoside permease	Fusarium oxysporum f. sp. cubense
comp9183_c0_seq4 len=5707 path=[5559:0-378 5938:379-1174	General alpha-glucoside permease	Fusarium oxysporum f. sp. cubense
comp9183_c0_seq5 len=5678 path=[5559:0-378 11317:379-475	General alpha-glucoside permease	Fusarium oxysporum f. sp. cubense
comp9183_c0_seq6 len=5581 path=[5559:0-378 5938:379-1174	General alpha-glucoside permease	Fusarium oxysporum f. sp. cubense
comp9183_c0_seq7 len=5745 path=[5559:0-378 11317:379-475	General alpha-glucoside permease	Fusarium oxysporum f. sp. cubense
comp9183_c0_seq8 len=5633 path=[5559:0-378 5938:379-1174	General alpha-glucoside permease	Fusarium oxysporum f. sp. cubense
comp9183_c0_seq9 len=5566 path=[5559:0-378 5938:379-1174	General alpha-glucoside permease	Fusarium oxysporum f. sp. cubense
comp9183_c0_seq10 len=5640 path=[5559:0-378 5938:379-1174	General alpha-glucoside permease	Fusarium oxysporum f. sp. cubense
comp9183_c0_seq11 len=5804 path=[5559:0-378 11317:379-475	General alpha-glucoside permease	Fusarium oxysporum f. sp. cubense
comp9183_c0_seq12 len=5730 path=[5559:0-378 11317:379-475	General alpha-glucoside permease	Fusarium oxysporum f. sp. cubense
comp9184_c0_seq1 len=7852 path=[1:0-1827 1829:1828-3573	Metallothionein expression activator	Fusarium oxysporum f. sp.
comp9184_c0_seq2 len=7905 path=[1:0-1827 1829:1828-3573	Metallothionein expression activator	Fusarium oxysporum f. sp.
comp9184_c0_seq3 len=7900 path=[1:0-1827 1829:1828-3573	Metallothionein expression activator	Fusarium oxysporum f. sp.
comp9184_c0_seq4 len=8001 path=[1:0-1827 1829:1828-3573	Metallothionein expression activator	Fusarium oxysporum f. sp.
comp9184_c0_seq5 len=7953 path=[1:0-1827 1829:1828-3573	Metallothionein expression activator	Fusarium oxysporum f. sp.
comp9184_c0_seq6 len=7804 path=[1:0-1827 1829:1828-3573	Metallothionein expression activator	Fusarium oxysporum f. sp.
comp9184_c0_seq8 len=396 path=[15320:0-255 15576:256-295	nascent polypeptide-associated complex	Grosmannia clavigera
comp9185_c0_seq1 len=2629 path=[1:0-712 5392:713-1229	nascent polypeptide-associated complex	Grosmannia clavigera
comp9185_c0_seq4 len=2372 path=[1:0-712 714:713-866	nascent polypeptide-associated complex	Grosmannia clavigera
comp9185_c0_seq7 len=2889 path=[1:0-712 5392:713-1229	nascent polypeptide-associated complex	Grosmannia clavigera
comp9186_c0_seq1 len=7647 path=[7625:0-424 15919:425-436	Gpi1-domain-containing protein	Neurospora tetrasperma FGSC 2509]
comp9186_c0_seq2 len=7636 path=[7625:0-424 15318:425-425	Gpi1-domain-containing protein	Neurospora tetrasperma FGSC 2509]
comp9186_c0_seq3 len=5664 path=[15552:0-112 9721:113-5663]	N-acetylglucosaminyl transferase component Gpi1	Aspergillus kawachii
comp9186_c0_seq4 len=7281 path=[15459:0-69 15318:70-70	Gpi1-domain-containing protein	Neurospora tetrasperma FGSC 2509]
comp9187_c0_seq1 len=6303 path=[4:0-2543 2548:2544-5525	Mpv17/PMP22 family protein	Colletotrichum higginsianum]
comp9187_c0_seq2 len=3808 path=[12601:0-48 2548:49-3030	Mpv17/PMP22 family protein	Colletotrichum higginsianum]
comp9189_c0_seq1 len=3748 path=[3444:0-1177 7150:1178-1396	integral membrane protein, Mpv17/PMP22 family, putative	Cordyceps
comp9189_c0_seq2 len=3466 path=[3444:0-1177 4622:1178-1411	YALI0E26829p	Yarrowia lipolytica]
comp9189_c0_seq3 len=1686 path=[7585:0-70 7656:71-83	probable UDP-glucose 4-epimerase Gal10	Fusarium fujikuroi IMI
comp9189_c0_seq4 len=1419 path=[7585:0-70 7656:71-83	probable UDP-glucose 4-epimerase Gal10	Fusarium fujikuroi IMI
comp9189_c0_seq5 len=3418 path=[3444:0-1177 7150:1178-1396	GAL10 bifunctional protein	Candida tropicalis MYA-3404]
comp9189_c0_seq6 len=3262 path=[3444:0-1177 4622:1178-1411	YALI0E26829p	Yarrowia lipolytica]
comp9189_c0_seq7 len=3529 path=[3444:0-1177 4622:1178-1411	UDP-glucose 4-epimerase	Coccidioides posadasii str. Silveira]
comp9189_c0_seq8 len=3685 path=[3444:0-1177 7150:1178-1396	udp-glucose 4-epimerase	Colletotrichum orbiculare MAFF 240422]
comp9189_c0_seq9 len=3199 path=[3444:0-1177 4622:1178-1411	YALI0E26829p	Yarrowia lipolytica]
comp9189_c0_seq10 len=3481 path=[3444:0-1177 7150:1178-1396	EPI protein	Leptosphaeria maculans]
comp9190_c0_seq1 len=7265 path=[7058:0-332 14625:333-400	duf850 domain protein	Colletotrichum orbiculare MAFF 240422]
comp9190_c0_seq2 len=7324 path=[7058:0-332 14625:333-400	duf850 domain protein	Colletotrichum orbiculare MAFF 240422]
comp9190_c0_seq3 len=7080 path=[7058:0-332 7391:333-420	duf850 domain protein	Colletotrichum orbiculare MAFF 240422]
comp9190_c0_seq4 len=7390 path=[7058:0-332 14625:333-400	duf850 domain protein	Colletotrichum orbiculare MAFF 240422]
comp9190_c0_seq5 len=7146 path=[7058:0-332 7391:333-420	DUF850 domain-containing protein	Ajellomyces dermatitidis SLH14081]
comp9190_c0_seq6 len=7205 path=[7058:0-332 7391:333-420	putative transmembrane protein 111 protein	Eutypa lata UCREL1]
comp9190_c0_seq7 len=7139 path=[7058:0-332 7391:333-420	putative transmembrane protein 111 protein	Eutypa lata UCREL1]
comp9190_c0_seq8 len=7331 path=[7058:0-332 14625:333-400	DNA-directed RNA polymerase III 25 kD polypeptide	Arthroderma otae
comp9191_c0_seq1 len=4502 path=[861:0-1037 1899:1038-1367	PREDICTED: mucin-2-like	Ceratitis capitata]
comp9191_c0_seq2 len=4410 path=[861:0-1037 1899:1038-1367	PREDICTED: mucin-2-like	Ceratitis capitata]
comp9191_c0_seq3 len=4490 path=[861:0-1037 12291:1038-1117	PREDICTED: mucin-2-like	Ceratitis capitata]
comp9191_c0_seq4 len=4582 path=[861:0-1037 12291:1038-1117	PREDICTED: mucin-2-like	Ceratitis capitata]
comp9191_c0_seq5 len=3106 path=[12419:0-20 11941:21-63	PREDICTED: mucin-2-like	Ceratitis capitata]
comp9192_c0_seq1 len=4099 path=[1:0-806 808:807-847	PREDICTED: mucin-2-like	Ceratitis capitata]
comp9194_c0_seq1 len=2182 path=[1:0-240 242:241-597 599:598-980	Concanavalin A-like lectins/glucanase	Glarea lozoyensis ATCC 20868]
comp9194_c0_seq2 len=2212 path=[1:0-240 242:241-597 599:598-980	Concanavalin A-like lectins/glucanase	Glarea lozoyensis ATCC 20868]
comp9195_c0_seq1 len=2851 path=[1:0-1791 5620:1792-1910	amino transferase	Colletotrichum orbiculare MAFF 240422]
comp9195_c0_seq2 len=2732 path=[1:0-1791 1793:1792-2073	amino transferase	Gaeumannomyces graminis var. tritici R3-111a-1]
comp9198_c0_seq6 len=5137 path=[1:0-2297 2299:2298-2354	AF205278_1 post-replication repair protein RAD18SC	Mus musculus]
comp9199_c1_seq1 len=3572 path=[3568:0-564 4133:565-705	AF205278_1 post-replication repair protein RAD18SC	Mus musculus]
comp9200_c0_seq1 len=5798 path=[1:0-1758 1760:1759-2282	unnamed protein product	Aspergillus oryzae RIB40]
comp9200_c0_seq2 len=5866 path=[1:0-1758 11697:1759-1826	putative double-stranded rna-binding protein	Neofusicoccum parvum
comp9201_c0_seq1 len=4783 path=[1:0-235 237:236-2311	putative double-stranded rna-binding protein	Neofusicoccum parvum
comp9201_c0_seq2 len=2331 path=[10253:0-345 3097:346-1128	short-chain dehydrogenase	Colletotrichum higginsianum]
comp9201_c0_seq3 len=4862 path=[1:0-235 10762:236-314	related to dehydrogenase	Fusarium fujikuroi IMI 58289]
comp9201_c0_seq4 len=2279 path=[10253:0-345 3097:346-1128	short-chain dehydrogenase	Colletotrichum higginsianum]
comp9201_c0_seq5 len=4914 path=[1:0-235 10762:236-314	related to regulatory protein amdA	Fusarium fujikuroi IMI 58289]
comp9201_c0_seq6 len=5107 path=[1:0-235 10762:236-314	short-chain dehydrogenase reductase family	Colletotrichum
comp9201_c0_seq7 len=4967 path=[1:0-235 10762:236-314	C2H2 type zinc finger domain-containing protein	Verticillium dahliae
comp9201_c0_seq8 len=4976 path=[1:0-235 237:236-2311	C2H2 transcription factor	Coccidioides immitis RS]
comp9201_c0_seq9 len=5028 path=[1:0-235 237:236-2311	short-chain dehydrogenase reductase family	Colletotrichum
comp9201_c0_seq10 len=5160 path=[1:0-235 10762:236-314	C2H2 transcription factor (AmdA), putative	Cordyceps militaris CM01]
comp9201_c0_seq11 len=5081 path=[1:0-235 237:236-2311	related to dehydrogenase	Fusarium fujikuroi IMI 58289]
comp9201_c0_seq12 len=5108 path=[1:0-235 10762:236-314	related to dehydrogenase	Fusarium fujikuroi IMI 58289]
comp9201_c0_seq13 len=5029 path=[1:0-235 237:236-2311	related to dehydrogenase	Fusarium fujikuroi IMI 58289]
comp9201_c0_seq14 len=5055 path=[1:0-235 10762:236-314	C2H2 transcription factor	Coccidioides immitis RS]
comp9201_c0_seq15 len=4836 path=[1:0-235 237:236-2311	related to regulatory protein amdA	Fusarium fujikuroi IMI 58289]
comp9201_c0_seq16 len=2278 path=[10253:0-345 3097:346-1128	short-chain dehydrogenase	Colletotrichum higginsianum]
comp9201_c0_seq17 len=2226 path=[10253:0-345 3097:346-1128	short-chain dehydrogenase reductase family	Colletotrichum
comp9201_c0_seq18 len=4888 path=[1:0-235 237:236-2311	C2H2 type zinc finger domain-containing protein	Verticillium dahliae
comp9201_c0_seq19 len=4915 path=[1:0-235 10762:236-314	related to regulatory protein amdA	Fusarium fujikuroi IMI 58289]
comp9201_c0_seq20 len=4835 path=[1:0-235 237:236-2311	putative c2h2 type zinc finger domain protein	Eutypa lata UCREL1]
comp9202_c0_seq2 len=2864 path=[2993:0-1155 4300:1156-1316	C2H2 transcription factor (AmdA), putative	Cordyceps militaris CM01]
comp9202_c0_seq6 len=2849 path=[2993:0-1155 4300:1156-1316	C2H2 transcription factor (AmdA), putative	Cordyceps militaris CM01]
comp9203_c0_seq1 len=3442 path=[1:0-2277 2279:2278-2398	C2H2 transcription factor (AmdA), putative	Cordyceps militaris CM01]
comp9203_c0_seq2 len=2823 path=[1:0-2277 2279:2278-2398	similar to MFS nicotinic acid transporter Tna1	Leptosphaeria
comp9203_c0_seq3 len=2774 path=[1:0-2277 2279:2278-2398	related to putative tartrate transporter	Fusarium fujikuroi IMI
comp9203_c0_seq4 len=839 path=[2791:0-38 7723:39-45 6475:46-81	related to putative tartrate transporter	Fusarium fujikuroi IMI
comp9203_c0_seq5 len=3393 path=[1:0-2277 2279:2278-2398	related to putative tartrate transporter	Fusarium fujikuroi IMI
comp9203_c0_seq6 len=2499 path=[1:0-2277 2279:2278-2398	related to putative tartrate transporter	Fusarium fujikuroi IMI
comp9205_c0_seq1 len=9309 path=[9287:0-7423 16711:7424-7764	putative proteasome activator subunit 4 protein	Togninia minima
comp9205_c0_seq2 len=9347 path=[9287:0-7423 16711:7424-7764	uncharacterized protein CPUR_04178	Claviceps purpurea 20.1]
comp9205_c0_seq3 len=9427 path=[9287:0-7423 18977:7424-7503	proteasome activator complex subunit, putative	Ixodes scapularis]
comp9205_c0_seq4 len=1439 path=[17052:0-83 17241:84-1438]	uncharacterized protein CPUR_04178	Claviceps purpurea 20.1]
comp9205_c0_seq5 len=9507 path=[9287:0-7423 18977:7424-7503	uncharacterized protein CPUR_04178	Claviceps purpurea 20.1]
comp9205_c0_seq6 len=9389 path=[9287:0-7423 18977:7424-7503	uncharacterized protein CPUR_04178	Claviceps purpurea 20.1]
comp9205_c0_seq7 len=9427 path=[9287:0-7423 16711:7424-7764	uncharacterized protein CPUR_04178	Claviceps purpurea 20.1]
comp9206_c0_seq1 len=2002 path=[1:0-465 467:466-561 563:562-627	DNA replication complex GINS protein PSF2	Fusarium oxysporum f. sp.
comp9206_c0_seq2 len=2087 path=[1:0-465 467:466-561	DNA replication complex GINS protein PSF2	Beauveria bassiana ARSEF
comp9207_c0_seq1 len=9055 path=[1:0-5023 5025:5024-9054]	exocyst complex component	Colletotrichum orbiculare MAFF 240422]
comp9207_c0_seq2 len=9110 path=[1:0-5023 18088:5024-5078	exocyst complex component sec6	Colletotrichum gloeosporioides Nara
comp9208_c0_seq1 len=3412 path=[3391:0-727 4119:728-783	putative glycoside hydrolase family 3 protein	Togninia minima
comp9208_c0_seq2 len=3356 path=[3391:0-727 4175:728-1127	putative beta-glucosidase	Zymoseptoria tritici IPO323]
comp9208_c0_seq3 len=1440 path=[3391:0-727 4175:728-1127	putative beta-glucosidase m protein	Eutypa lata UCREL1]
comp9208_c0_seq4 len=1496 path=[3391:0-727 4119:728-783	beta-glucosidase M	Beauveria bassiana ARSEF 2860]
comp9210_c0_seq1 len=850 path=[1:0-477 479:478-849]	glycoside hydrolase family 3 protein	Mycosphaerella populorum
comp9211_c0_seq1 len=1896 path=[1874:0-464 2339:465-873	glycoside hydrolase family 3 protein	Mycosphaerella populorum
comp9213_c0_seq1 len=3303 path=[1:0-894 896:895-1517	hormone-sensitive lipase	Colletotrichum gloeosporioides Nara gc5]
comp9214_c0_seq2 len=11770 path=[11748:0-285 12034:286-11769]	ataxia telangiectasia mutated	Ajellomyces capsulatus G186AR]
comp9216_c0_seq1 len=9078 path=[1:0-94 96:95-164 166:165-231	homogentisate 1,2-dioxygenase	Neurospora tetrasperma FGSC 2508]
comp9216_c0_seq3 len=8916 path=[96:0-69 233:70-5260	homogentisate 1,2-dioxygenase	Neurospora tetrasperma FGSC 2508]
comp9217_c0_seq1 len=4181 path=[4159:0-1290 5450:1291-1653	coenzyme Q biosynthesis protein Coq4	Glomerella graminicola
comp9217_c0_seq2 len=1790 path=[4159:0-1290 5450:1291-1653	coenzyme Q biosynthesis protein Coq4	Glomerella graminicola
comp9218_c0_seq1 len=776 path=[7141:0-93 6036:94-775]	DEAD/DEAH box helicase	Colletotrichum higginsianum]
comp9218_c0_seq2 len=3370 path=[3348:0-1105 4454:1106-1792	DEAD/DEAH box helicase	Glomerella graminicola M1.001]
comp9218_c0_seq3 len=3481 path=[3348:0-1105 4454:1106-1792	DEAD/DEAH box helicase	Glomerella graminicola M1.001]
comp9218_c0_seq4 len=3424 path=[3348:0-1105 4454:1106-1792	DEAD/DEAH box helicase	Glomerella graminicola M1.001]
comp9218_c0_seq5 len=3427 path=[3348:0-1105 4454:1106-1792	DEAD/DEAH box helicase	Glomerella graminicola M1.001]
[truncated: 11,471 more rows]
