# Supplementary material for: Tricking Arthrinium malaysianum into Producing Industrially Important Enzymes Under 2-Deoxy D-Glucose Treatment
Source: Front Microbiol. 2016 May 13;7:596. doi: 10.3389/fmicb.2016.00596 (PMC4865484; doi:10.3389/fmicb.2016.00596)
Supplement: Supplementary Table 2 — Catalog of secretory proteins under 2-DG treated and control conditions. [file DataSheet2.xlsx]

## Sheet: Sheet1
	secretory proteins	treated	control
	hypothetical proteins	791	562
	predicted proteins	47	35
	Glycosyl transferases	11	6
	ribosomal proteins	34	26
	translatation related proteins	6	2
	mitochondrial proteins	28	14
	binding proteins	54	34
	Chitin proteins	3	7
	CBD protein	9	3
	phosphorylation related proteins	64	35
	lipases	6	1
	enzymatic activity	28	12
	GTP proteins	5	3
	glucosidases	12	1
	Other transferase	103	55
	Membrane transporters
		55	31
	transcription factors	37	25
	carboxylases	8	5
	Endosomal peripheral protein	2	0
	laccase	2	1
	Hsp related	8	3
	transport proteins	37	7
	cytochrome related proteins	27	17
	secreted glucosidase	13	5
	Putative GH family 43 protein	6	2
	Glucose-6-phosphate-dehydrogenase	7	2
	xylosidase/arabinosidase	5	1
	pectatelyase	11	3
	GH family 47	6	1
	Isoamyl alcohol oxidase	4	0
	GH family1β-glucosidase	11	2
	GH family 28 domain-containing protein	3	0
	UDP-N-acetyl glucosaminyl transferase	0	1
	GH family 8 protein	2	1
	GH family 27protein	2	1
	Putative hexokinase protein	4	2
	Putative cellulase family protein	5	2
	UDP- glucose sterol glycosyl transferase	0	1
	Putative chitin binding protein	3	2
	Putative prolyl oligo peptidase protein	7	1
	alpha-N-arabino furanosidase	3	1
	Alpha glucoside transporter	5	2
	GH family81 protein	2	1
	endoglucanase	3	1
	Putative-glutathiones transferase protein	3	1
	Oligopeptide transporter	2	1
	xylanase	3	1
	Endo-1,4-beta-xylanase A precursor	2	1
	Putative fructose-bis phosphatase protein	4	2
	peptidyl-prolyl-cis trans-isomerase	3	1
	Polyketide synthase	3	1
	Sugar transporter	5	2
	GH family76	2	4
	GH family 28protein	1	1
	Putative alpha beta-hydrolase protein	4	0
	Endonuclease	2	1
	putative3-oxo-5-alpha-steroid	6	1
	Cellobiose -Dehydrogenase protein	3	2
	enolase	0	1
	Polysaccharide deacetylase	3	2
	Putative GH family43 protein	3	1
	FluG domain-containing protein	1	12
	Superoxide dismutase	5	2
	transketolase	3	1
	cellulase	3	2
	β-glucanase	5	2
	Polysaccharide synthase	3	1
	Putative chaperone dnaj2 protein	2	0
